# Supplementary material for: Risk factor profiles and clinical outcomes for children and adults with pneumococcal infections in Singapore: A need to expand vaccination policy?
Source: PLoS One. 2019 Oct 16;14(10):e0220951. doi: 10.1371/journal.pone.0220951 (PMC6795432; doi:10.1371/journal.pone.0220951)
Supplement: S1 Dataset — (XLSX) [file pone.0220951.s009.xlsx]

## Sheet: General
Serotypes	ICU	Gender	Ethnic	Fever	ChestPain	CHD	ChronicLiverDisease	DM	Alcoholism	SMK	Dementia	MechVentilation	PBS	O2	NonIMV	IMV	RRT	InotropVasop	Blood	Sx	NosoComplic	AcLungInjuryARDS	Pneumothorax	Seizure	Stroke	CoagulopathyDIC	RhabdoMyositis	ARF	GIBleeding	HepaticDysfunction	Hyperglycemia	Hypoglycemia	Death	SelfCareDischarge	CXRPe	PneumoVac	Age	LOS	LOS_ICU	viralcoinfection	LivingCondition	AtLeast1_Comorbidity	Asthma	COPD	Immunocomp	HIV	ACardiacEv	Renal insufficiency	selfcaredischarge
19A	0	0	0	1	0	0	0	0	0	0	0	b-Yes	3	1	1	0	0	0	0	1	1	0	0	0	0	0	0	0	0	0	0	0	0	0	1	1	3	19		0	0	0	0	0	0	0	0	0	0
19A	0	0	0	1	0	0	0	0	0	0	0	a-No	1	1	0	0	0	0	0	1	0	0	0	0	0	0	0	0	0	0	0	0	0	0	1	1	3	14		0	0	0	0	0	0	0	0	0	0
19A	1	1	1	1	0	0	0	0	0	0	0	b-Yes	4	1	1	1	0	1	0	1	1	0	1	0	0	0	0	1	1	1	0	0	0	1	1	0	3	20	8	1	0	0	0	0	0	0	0	0	1
19F	0	0	0	1	1	0	0	0	0	0	0	a-No	0	1	0	0	0	0	0	1	0	1	0	0	0	0	0	0	0	0	0	0	0	0	1	0	6	15		0	0	0	0	0	0	0	0	0	0
19A	1	1	0	1	0	0	0	0	0	0	0	a-No	2	1	0	0	0	0	1	1	0	0	0	0	0	0	0	0	0	0	0	0	0	0	1	1	2	11	1	0	0	0	0	0	0	0	0	0	0
19A	0	1	0	1	1	0	0	0	0	0	0	a-No	3	1	0	0	0	0	0	1	0	0	1	0	0	0	0	0	0	0	0	0	0	0	1	0	11	16		0	0	0	0	0	0	0	0	0	0
14	0	0	2	1	0	0	0	0	0	0	0	a-No	1	1	0	0	0	0	0	1	0	0	0	0	0	0	0	0	0	0	0	0	0	0	1	1	2	8		0	0	0	0	0	0	0	0	0	0
19A	1	0	0	1	0	0	0	0	0	0	0	a-No	4	1	0	1	0	1	1	1	0	0	0	0	0	0	0	0	0	0	0	0	0	0	1	1	7	19	7	0	0	0	0	0	0	0	0	0	0
19A	1	1	0	1	0	0	0	0	0	0	0	b-Yes	2	1	1	1	0	0	1	1	0	0	0	0	0	1	0	0	0	0	0	0	0	0	0	0	2	15	4	0	0	0	0	0	0	0	0	0	0
3	1	0	2	1	0	0	0	0	0	0	0	b-Yes	2	1	1	0	0	0	0	1	0	0	1	0	0	0	0	0	0	0	0	0	0	0	0	0	3	36	1	0	0	0	0	0	0	0	0	0	0
6B	0	0	0	1	0	0	0	0	0	0	0	a-No	2	1	0	0	0	0	0	1	0	0	0	0	0	0	0	0	0	0	0	0	0	0	1	0	5	10		0	0	0	0	0	0	0	0	0	0
14	0	0	0	1	0	0	0	0	0	0	0	a-No	2	1	0	0	0	0	0	0	0	0	0	0	0	0	0	0	0	0	0	0	0	0	1	0	6	14		0	0	0	0	0	0	0	0	0	0
20	1	0	0	1	0	0	0	0	0	0	0	a-No	1	1	0	1	0	0	1	1	0	0	1	0	0	0	0	0	0	0	0	0	0	0	1	0	7	2	4	0	0	0	0	0	0	0	0	0	0
14	1	0	0	0	0	0	0	0	0	0	0	b-Yes	4	0	0	1	0	0	0	1	0	0	0	0	0	0	0	0	0	0	0	0	0	0	1	0	1	13		0	0	0	0	0	0	0	0	0	0
3	0	1	0	1	0	0	0	0	0	0	0	a-No	2	1	0	0	1	0	0	1	1	0	0	0	0	0	0	0	0	0	0	0	0	0	1	1	4	13		0	0	0	0	0	0	0	0	0	0
6B	0	1	0	1	0	0	0	0	0	0	0	a-No	2	1	0	0	0	0	0	1	0	0	0	0	0	0	0	0	0	0	0	0	0	0	1	0	2	17		0	0	0	0	0	0	0	0	0	0
6B	0	1	1	1	1	0	0	0	0	0	0	a-No	1	1	0	0	0	0	0	1	0	0	0	0	0	0	0	1	0	0	0	0	0	0	1	0	16	31		0	2	1	1	0	0	0	0	0	0
6C	0	1	0	1	0	0	0	0	0	0	0	a-No	1	1	0	0	0	0	0	1	0	0	0	0	0	0	0	0	0	0	0	0	0	0	1	0	4	10		0	0	0	0	0	0	0	0	0	0
3	0	0	0	1	1	0	0	0	0	0	0	a-No	2	1	0	0	0	0	0	1	0	0	0	0	0	0	0	0	0	0	0	0	0	0	1	0	8	14		0	0	0	0	0	0	0	0	0	0
14	0	0	0	1	0	0	0	0	0	0	0	b-Yes	2	1	0	1	0	0	0	1	0	0	0	0	0	0	0	0	0	0	0	0	0	0		0	1	19		0	0	0	0	0	0	0	0	0	0
6B	0	1	0	1	0	0	0	0	0	0	0	a-No	1	1	0	0	0	0	0	1	0	0	1	0	0	0	0	0	0	0	0	0	0	0	1	0	3	15		0	0	0	0	0	0	0	0	0	0
3	0	0	0	0	0	1	0	0	0	0	1	a-No	2	0	0	0	0	0	0	1	0	0	0	0	0	0	0	0	0	0	0	0	1		1	0	75	3		0	0	1	0	0	0	0	0	0	2
no WGS	0	0	0	1	0	1	0	1	0	1	0	a-No	2	1	0	0	0	0	0	1	0	0	0	0	0	0	0	0	0	0	0	0	0	0	1	0	74	21		0	0	1	0	0	1	0	0	1	0
19A	0	0	0	1	0	0	0	0	0	0	0	a-No	2	1	0	0	0	0	1	1	0	0	0	0	0	0	0	0	0	0	0	0	0	0	1	1	67	13		0	0	1	0	0	0	0	0	0	0
15A	1	1	0	1	0	0	0	0	0	0	0	b-Yes	4	1	0	1	0	0	1	1	0	0	0	0	0	0	0	0	0	0	0	0	0	0	0	1	4	10	2	1	0	0	0	0	0	0	0	0	0
6B	0	0	1	1	0	0	0	0	0	0	0	a-No	1	1	0	0	0	0	0	1	0	0	0	0	0	0	0	0	0	0	0	0	0	0	1	0	4	16		0	0	0	0	0	0	0	0	0	0
9L	1	0	0	0	1	0	0	0	0	0	0	b-Yes	2	1	0	0	0	0	0	1	0	0	0	0	0	0	0	0	0	0	0	0	0	1	0	0	76	20		0	0	1	0	1	1	0	0	0	1
23F	1	0	1	1	0	0	0	0	0	0	0	a-No	1	1	1	0	0	0	1	1	0	0	0	0	0	0	0	0	0	0	0	0	0	0	1	0	3	18	1	0	0	0	0	0	0	0	0	0	0
6B	1	1	0	1	0	0	0	0	0	0	0	b-Yes	3	1	0	1	0	0	0	1	0	0	0	0	0	0	0	0	0	0	0	0	0	0	1	0	3	15	2	0	0	0	0	0	0	0	0	0	0
14	1	0	0	1	0	0	0	0	0	0	0			1	1	0	0	0	0	1	1	0	0	0	0	0	0	0	0	0	0	0	0	0	1	0	5	16	16	0	0	0	0	0	0	0	0	0	0
19A	0	1	0	1	0	0	0	0	0	0	0	a-No	2	0	0	0	0	0	0	1	0	0	0	0	0	0	0	0	0	0	0	0	0	0	1	0	6	15		0	0	0	0	0	0	0	0	0	0
14	1	1	0	1	0	0	0	0	0	0	0	b-Yes	6	1	1	0	0	0	0	1	0	0	1	0	0	0	0	0	0	0	0	0	0	0	1	0	4	19	2	0	0	0	0	0	0	0	0	0	0
14	1	0	0	1	0	0	0	0	0	0	0	b-Yes		1	0	1	0	1	0	1	1	1	0	0	0	0	0	0	0	0	0	0	1		1	0	53	16	16	0	0	0	0	0	0	0	0	0	2
14	1	1	0	1	0	0	0	0	0	0	0	a-No	2	0	0	0	0	0	0	1	0	0	0	0	0	0	0	1	0	1	0	0	0	0	1	0	9	17	2	0	0	0	0	0	0	0	0	0	0
14	0	1	1	1	0	0	0	0	0	0	0	a-No	0	1	0	0	0	0	0	1	0	0	0	0	0	0	0	1	0	0	0	0	0	1	1	0	8	22		0	0	0	0	0	0	0	0	0	1
14	1	1	0	1	0	0	0	0	0	0	0	b-Yes	4	1	1	0	0	0	0	1	0	0	0	0	0	0	0	0	0	0	0	0	0	0	1	0	3	12	1	0	0	0	0	0	0	0	0	0	0
3	0	0	0	1	0	0	0	1	1	1	0	b-Yes	10	0	0	0	0	0	0	0	0	0	0	0	0	0	0	1	0	0	0	0	1		1	0	54	2		0	0	1	0	0	0	0	0	0	2
14	0	0	2	1	0	0	0	0	1	1	0	a-No	0	0	0	0	0	0	0	0	0	0	0	0	0	0	0	0	0	1	0	0	0	0	1	0	47	17		0	0	1	0	1	0	0	0	0	0
25F	0	0	0	0	0	1	0	0	0	0	0	a-No	0	1	0	0	0	0	0	0	0	0	0	0	0	0	0	0	0	0	0	0	0	0	0	2	72	4		0	0	1	0	0	0	0	1	0	0
3	1	0	0	0	0	0	0	0	0	0	0	a-No	0	1	0	1	0	0	0	1	0	0	0	0	0	0	0	0	0	0	0	0	0	1	1	2	68	47	3	0	3	1	0	0	1	0	0	0	1
19F	0	0	2	0	1	1	0	0	0	0	0	a-No	0	0	0	0	0	0	0	0	0	0	0	0	0	0	0	0	0	0	0	0	0	0	0	0	76	10		0	0	1	0	0	0	0	0	0	0
14	0	0	1	1	0	0	0	1	0	0	0	a-No	0	0	0	0	0	0	0	0	1	0	0	0	0	0	0	0	0	0	0	0	0	0	0	2	74	8		0	0	1	1	0	0	0	0	0	0
14	0	1	0	1	0	1	0	0	1	0	0	a-No	0	0	0	0	0	0	0	0	0	0	0	0	0	0	0	0	0	0	0	0	0	0	0	0	67	14		0	0	1	0	0	1	0	1	0	0
potentially contaminated WGS	0	0	1	1	0	0	0	0	0	1	0	a-No	0	1	0	0	0	0	0	0	0	0	0	0	0	1	0	0	0	0	0	0	0	0	1	0	43	6		0	0	1	0	0	1	0	0	0	0
19F	0	0	0	1	0	0	0	0	0	0	0	a-No	0	0	0	0	0	0	0	0	0	0	0	0	0	0	0	0	0	0	0	0	1		0	2	49	1		0	0	1	0	0	1	0	0	0	2
14	1	1	0	1	0	0	0	0	0	0	0	a-No	0	0	0	0	0	0	0	0	0	0	0	0	0	0	0	0	0	0	0	0	1		0	0	68	8	8	0	0	0	0	0	0	0	1	0	2
23F	0	1	0	1	0	1	0	0	0	0	0	a-No	0	0	0	0	0	0	0	0	0	0	0	0	0	0	0	0	0	0	0	0	0	1	0	0	82	57		0	0	1	0	0	1	0	0	1	1
6B	0	1	2	1	0	0	0	1	0	0	0	b-Yes	10	1	1	0	0	0	0	0	0	0	0	0	0	0	0	1	0	0	0	1	1		1	0	72	1		0	0	1	0	0	0	0	0	0	2
35B	0	1	0	1	0	0	0	0	0	0	0	a-No	0	0	0	0	0	0	0	0	0	0	0	0	0	0	0	0	0	0	0	0	0	0	0	0	57	6		0	0	1	0	0	1	0	0	0	0
12F	0	0	0	1	0	0	0	0	0	0	0	a-No	1	0	0	0	0	0	0	0	0	0	0	0	0	0	0	0	0	0	0	0	0	0	0	0	69	6		0	0	0	0	0	0	0	0	0	0
19A	0	1	0	1	0	1	0	0	0	0	0	a-No	0	0	0	0	0	0	0	0	0	0	0	0	0	0	0	0	0	0	0	0	0	0	1	0	97	13		0	0	1	0	0	1	0	0	1	0
6C	0	0	0	0	0	1	0	0	0	0	0	a-No	0	0	0	0	0	0	0	0	0	0	0	0	0	0	0	0	0	0	0	0	0	0	0	0	86	7		0	0	1	0	0	0	0	0	0	0
6B	0	0	1	0	1	0	1	0	1	1	0	a-No	1	0	0	0	0	0	0	0	0	0	0	0	1	0	0	0	0	0	0	0	0	0	1	0	56	14		0	0	1	0	0	1	0	0	0	0
7F	0	0	0	0	1	0	0	0	0	0	0	a-No	2	1	0	0	0	0	0	0	0	0	0	0	0	0	0	0	0	0	0	0	0	0	1	0	86	16		0	0	1	0	1	1	0	0	0	0
7F	0	0	1	1	1	0	0	0	0	0	0	a-No	0	0	0	0	0	0	0	0	1	0	0	0	0	0	0	0	0	0	0	0	0	0	1	0	55	15		0	0	0	0	0	0	0	0	0	0
15C	0	1	0	1	0	1	0	0	0	0	0	b-Yes	6	0	0	1	0	0	0	0	0	0	0	0	0	0	0	1	0	0	0	0	1		1	0	90	2		0	0	1	1	0	0	0	1	0	2
33B	0	1	0	1	1	0	0	0	0	0	0	a-No	1	0	0	0	0	0	0	0	0	0	0	0	0	0	0	0	0	0	0	0	0	0	0	2	61	3		0	0	0	0	0	0	0	0	0	0
14	0	1	2	1	0	0	0	0	0	0	0	a-No	4	0	0	0	0	0	0	0	0	0	0	0	0	0	0	0	0	0	0	0	0	0	0	2	42	7		0	0	0	0	0	0	0	0	0	0
12F	0	0	0	1	1	1	0	0	0	0	0	a-No	1	0	0	0	0	0	0	0	0	0	0	0	0	0	0	0	0	0	0	0	0	0	0	0	78	50		0	0	1	0	0	0	0	0	0	0
19A	1	0	0	0	0	0	0	0	0	0	0	a-No	1	1	0	0	0	0	0	0	0	0	0	0	0	0	0	0	0	0	0	0	0	0	1	2	49	5	1	0	0	0	0	0	0	0	0	0	0
24A	0	0	0	1	1	0	0	1	0	1	0	a-No	2	0	0	0	0	0	0	0	0	0	0	0	0	0	0	0	0	0	0	0	0	0		0	68	7		0	0	1	0	0	0	0	0	0	0
8	0	1	2	1	1	0	0	0	0	0	0	a-No	0	0	0	0	0	0	0	0	0	0	0	0	0	0	0	0	0	0	0	0	0	0	0	2	37	3		0	0	0	0	0	0	0	0	0	0
7F	0	1	1	1	1	0	0	0	0	0	0	a-No	2	1	0	0	0	0	0	0	0	0	0	0	0	1	0	0	0	0	0	0	0	0	0	2	60	14		0	0	0	0	0	0	0	1	0	0
6B	0	1	0	1	1	0	0	0	0	0	0	a-No	0	0	0	0	0	0	0	0	0	0	0	0	0	0	0	0	0	0	0	0	0	0	0	2	49	5		0	0	1	0	0	1	0	0	0	0
14	0	0	0	0	0	0	0	0	0	0	0	a-No	0	0	0	0	0	0	0	0	0	0	0	0	0	0	0	0	0	0	0	0	0	0	1	0	59	12		0	0	1	0	0	1	0	0	0	0
6B	0	0	0	0	0	1	0	0	0	0	0	a-No	0	0	0	0	0	0	0	0	0	0	0	0	0	0	0	0	0	0	0	0	0	0	0	0	54	4		0	0	1	0	0	1	0	0	0	0
8	1	0	0	1	0	0	0	0	0	0	0	a-No	2	0	0	0	0	0	0	0	0	0	0	0	0	0	0	0	0	0	0	0	0	0	0	0	25	5	1	0	0	0	0	0	0	0	0	0	0
8	0	0	0	0	1	1	0	0	0	0	0	a-No	0	0	0	0	0	0	0	0	0	0	0	0	0	0	0	0	0	0	0	0	0	0		0	60	9		0	0	1	0	0	0	0	0	0	0
23F	0	0	2	1	0	1	0	1	0	0	0	a-No	3	1	0	0	0	0	0	0	0	0	0	0	0	0	0	0	1	0	0	0	1		0	2	79	15		0	0	1	0	1	0	0	1	0	2
4	0	1	0	1	0	0	0	0	0	0	0	a-No	0	0	0	0	0	0	0	0	0	0	0	0	0	0	0	1	0	0	0	0	0	0		0	61	15		0	0	0	0	0	0	0	0	0	0
4	0	0	2	1	0	0	0	0	0	1	0	a-No	0	0	0	0	0	0	0	0	0	0	0	0	0	0	0	0	0	0	0	0	0	0	0	0	50	7		0	0	1	0	0	0	0	0	0	0
22F	0	0	0	1	1	0	0	1	0	0	0	a-No	0	0	0	0	0	0	0	0	0	0	0	0	0	0	0	0	0	0	0	0	0	0	0	2	77	1		0	3	1	0	0	0	0	0	0	0
19A	0	1	0	1	1	0	0	0	0	0	0	a-No	0	0	0	0	0	0	0	0	0	0	0	0	0	0	0	0	0	0	0	0	0	0	0	2	70	7		0	3	0	0	0	0	0	0	0	0
6B	0	0	0	1	0	0	0	0	0	0	0	a-No	0	0	0	0	0	0	0	1	0	0	0	0	0	0	0	0	0	0	0	0	0	0	0	0	68	8		0	0	0	0	0	0	0	0	0	0
14	0	0	0	0	1	0	0	0	0	1	0	a-No	0	1	0	1	0	0	1	1	1	1	0	0	0	1	0	1	0	0	0	0	0	1	1	2	48	49		0	0	1	0	0	0	0	0	0	1
14	0	0	0	0	1	1	0	1	0	0	0	a-No	0	0	0	0	0	0	0	0	0	0	0	0	0	0	0	0	0	0	0	0	0	0	0	2	69	4		0	3	1	0	0	1	0	0	1	0
6B	0	0	2	1	0	0	0	0	0	0	0	a-No	0	0	0	0	0	0	0	0	0	0	0	0	0	0	0	0	0	0	0	0	0	0	0	2	44	14		0	0	0	0	0	0	0	0	0	0
23F	0	1	0	1	0	0	0	0	0	0	0	a-No	0	0	0	0	0	0	0	0	0	0	0	0	0	0	0	0	0	0	0	0	0	0		2	82	5		0	0	0	0	0	0	0	0	0	0
7A	0	0	0	1	1	0	0	0	0	1	0	a-No	1	0	0	0	0	0	0	0	0	0	0	0	0	0	0	0	0	0	0	0	0	0	0	2	61	14		0	0	1	0	0	0	0	0	0	0
18B	0	1	2	1	0	0	0	1	0	0	0	a-No	1	0	0	0	0	0	0	0	0	0	0	0	0	0	0	0	0	0	0	0	0	0	0	2	56	3		0	0	1	0	0	0	0	0	0	0
no WGS	0	0	0	1	1	1	0	0	0	0	0	a-No	0	0	0	0	0	0	0	0	0	0	0	1	0	0	0	0	0	0	0	0	0	0	0	2	52	16		0	3	1	0	0	0	0	0	0	0
19A	0	0	3	1	1	0	0	0	0	1	0	a-No	1	1	0	0	0	0	0	0	0	0	0	0	0	0	0	1	0	0	0	0	0	0	0	2	71	4		0	0	1	0	0	0	0	0	0	0
7F	1	0	2	0	1	0	0	1	0	0	0	a-No	0	1	0	0	0	0	0	1	1	0	0	0	0	0	0	1	0	0	0	0	0	0	0	2	50	62		0	0	1	0	0	0	0	1	0	0
35B	0	0	0	1	0	0	0	0	0	0	0	a-No	5	0	0	0	0	0	0	0	0	0	0	0	0	0	0	1	0	0	1	0	1		0	2	60	0		0	0	1	0	0	1	0	0	0	2
3	0	1	1	0	0	0	0	0	0	0	0	a-No	2	0	0	0	0	0	0	0	0	0	0	0	0	0	0	0	0	0	0	0	0	0		2	43	17		0	0	1	0	0	0	1	0	0	0
6C	0	0	0	1	0	0	0	0	0	0	0	a-No	1	0	0	0	0	0	0	0	0	0	0	0	0	0	0	0	0	0	0	0	0	0	0	2	20	15		0	0	1	0	0	0	0	0	0	0
8	0	0	0	1	1	0	0	0	0	1	0	a-No	0	0	0	0	0	0	0	0	0	0	0	0	0	0	0	0	0	0	0	0	0	0	0	2	43	3		0	0	1	0	0	0	0	0	0	0
25F	0	0	0	1	1	0	0	0	0	0	0	a-No	0	1	0	0	0	0	0	0	0	0	0	0	0	0	0	0	0	0	0	0	0	0	1	2	70	11		0	0	0	0	0	0	0	0	0	0
4	0	0	0	0	0	0	1	0	0	1	0	a-No	0	1	0	0	0	0	0	0	0	0	0	0	0	0	0	0	0	0	0	0	0	0	0	2	72	11		0	0	1	0	1	0	0	0	0	0
3	1	0	2	0	0	0	0	1	0	1	0	a-No	0	1	0	1	1	1	0	1	0	0	0	0	0	0	0	1	0	0	0	0	0	0	1	2	55	24		0	0	1	0	0	0	0	1	0	0
19F	1	0	1	1	0	0	1	1	1	0	0	b-Yes	4	1	0	1	0	0	0	1	0	0	0	0	0	1	0	0	0	0	0	0	0	0	0	2	57	16	13	0	0	1	0	0	0	0	0	0	0
7A	0	0	2	1	1	0	0	0	1	1	0	a-No	2	0	0	0	0	0	0	0	0	0	0	0	0	0	0	0	0	0	0	0	0	0	0	2	30	3		0	3	1	0	0	0	0	0	0	0
14	0	0	0	1	1	0	0	0	0	0	0	a-No	2	0	0	0	0	0	0	0	0	0	0	0	0	0	0	0	0	0	0	0	0	0	0	2	18	4		0	0	0	0	0	0	0	0	0	0
7F	0	0	0	0	0	0	0	0	0	0	0	a-No	0	0	0	0	0	0	0	0	0	0	0	0	0	0	0	0	0	0	0	0	0	0		2	88	3		0	0	0	0	0	0	0	0	0	0
6B	0	0	0	0	0	0	0	1	0	0	0	a-No	0	0	0	0	0	0	0	0	0	0	0	0	0	0	0	0	0	0	0	0	0	0	1	2	63	7		0	0	1	0	0	1	0	0	1	0
3	0	0	0	1	0	0	0	1	0	0	0	a-No	0	0	0	0	0	0	0	0	0	0	0	0	0	0	0	0	0	0	0	0	0	0	1	2	63	7		0	3	1	0	0	1	0	0	1	0
16F	1	0	0	1	0	0	1	0	0	0	0	b-Yes	4	1	0	1	1	1	1	0	0	0	0	0	0	1	0	1	0	0	0	0	1		1	2	62	3	3	0	0	1	0	0	1	0	1	0	2
19A	1	0	0	1	1	0	0	0	0	0	0	a-No	0	1	0	1	0	0	0	1	1	1	0	0	0	0	0	1	0	1	0	0	0	1	0	2	70	39	2	0	0	0	0	0	0	0	0	0	1
19A	0	1	0	0	0	0	0	0	0	0	0	a-No	0	0	0	0	0	0	0	0	0	0	0	0	0	0	0	0	0	0	0	0	0	0	0	2	30	4		0	0	0	0	0	0	0	0	0	0
3	0	0	0	1	0	0	0	0	0	0	0	a-No	0	0	0	0	0	0	0	1	0	0	0	0	0	0	0	0	0	0	0	0	0	0	0	2	64	12		0	0	0	0	0	0	0	0	0	0
9A	1	0	0	1	0	0	0	0	0	0	0	b-Yes	3	1	0	1	0	0	0	1	1	0	0	1	0	0	0	1	0	1	0	0	0	1	0	2	82	204	5	0	0	1	0	0	0	0	1	0	1
6B	0	0	0	1	0	0	0	0	1	1	0	a-No	1	1	0	0	0	0	0	0	0	0	0	0	0	0	0	0	0	0	0	0	1		0	2	70	2		0	0	1	0	0	1	0	0	0	2
3	0	1	0	1	0	0	0	0	0	0	0	a-No	1	0	0	0	0	0	0	1	0	0	0	0	0	0	0	0	0	0	0	0	0	0	0	2	17	32		0	0	0	0	0	0	0	0	0	0
19A	0	1	0	1	0	0	0	0	0	0	0	a-No	1	0	0	0	0	0	0	0	0	0	0	0	0	0	0	0	0	0	0	0	0	0	0	2	36	6		0	0	1	0	0	0	0	0	0	0
23F	0	1	0	1	0	0	0	0	0	0	0	a-No	2	1	0	0	0	0	0	0	0	0	0	0	0	0	0	0	0	0	0	0	1		0	2	87	1		0	0	0	0	0	0	0	0	0	2
4	0	0	0	1	1	0	0	0	0	0	0	a-No	0	1	0	0	0	0	0	0	0	0	0	0	0	0	0	0	0	0	0	0	0	0	0	2	20	6		0	3	0	0	0	0	0	0	0	0
8	0	0	0	1	1	1	0	0	0	0	0	a-No	0	0	0	0	0	0	0	0	0	0	0	0	0	0	0	0	0	0	0	0	0	0	1	2	81	4		0	3	1	0	0	0	0	0	0	0
14	0	1	0	1	1	0	0	0	0	0	0	a-No	0	0	0	0	0	0	0	0	0	0	0	0	0	0	0	0	0	0	0	0	0	0	0	2	51	8		0	0	0	0	0	0	0	0	0	0
18F	0	0	2	0	0	0	0	0	1	0	0	a-No	0	0	0	0	0	0	0	0	0	0	0	1	0	0	0	0	1	1	0	0	0	0		2	45	12		0	3	1	0	0	0	0	0	0	0
23F	0	1	0	0	0	0	0	0	0	0	0	a-No	2	1	0	0	0	0	0	0	0	0	0	0	0	0	0	0	0	0	0	0	1		0	2	91	10		0	1	0	0	0	0	0	0	0	2
6B	0	1	1	0	1	1	0	1	0	0	0	a-No	0	1	0	0	0	0	0	0	0	0	0	0	0	0	0	0	0	0	0	0	0	0		2	64	4		0	0	1	0	0	0	0	1	1	0
8	0	0	0	1	1	0	0	1	1	1	0	a-No	0	1	0	0	0	0	0	0	0	0	0	0	0	0	0	0	0	0	0	0	0	0	1	0	49	1		0	0	1	0	0	0	0	0	0	0
34	0	0	0	1	0	0	1	1	0	0	0	a-No	2	0	0	0	0	0	0	0	0	0	0	0	0	0	0	0	0	0	0	0	0	0	0	2	70	13		0	0	1	1	0	0	0	0	0	0
22F	0	1	0	0	0	1	0	0	0	0	0	a-No	0	1	1	0	0	0	0	0	0	0	0	0	0	0	0	1	0	0	0	0	1		0	2	80	7		0	3	1	0	0	0	0	1	0	2
34	0	1	0	1	0	1	0	1	0	0	0	a-No	0	0	0	0	0	0	0	0	0	0	0	0	0	0	0	0	0	0	0	0	0	0	0	2	88	3		0	0	1	0	0	1	0	0	1	0
8	0	1	1	1	0	0	0	0	0	0	0	a-No	0	0	0	0	0	0	1	0	1	0	0	0	0	0	0	0	0	0	0	0	0	0	0	0	56	18		0	0	1	1	0	1	0	0	0	0
38	0	1	0	0	0	0	0	0	0	0	0	a-No	1	0	0	0	0	0	0	0	0	0	0	0	0	0	0	0	0	0	0	0	1		0	2	75	5		0	3	0	0	0	0	0	0	0	2
6B	0	0	1	1	0	1	0	1	0	0	0	a-No	0	1	0	0	0	0	0	0	0	0	0	0	0	0	0	0	0	0	0	0	0	0	0	2	54	8		0	0	1	0	0	1	0	0	1	0
34	0	1	0	0	0	0	0	0	0	0	0	a-No	1	0	0	0	0	0	0	0	0	0	0	0	0	0	0	0	0	0	0	0	0	0	0	2	78	15		0	3	0	0	0	0	0	0	0	0
3	1	0	0	1	0	0	0	0	0	0	0	a-No	0	1	0	1	1	0	0	1	1	0	0	0	0	1	0	1	0	0	0	0	1		0	2	66	29		0	0	0	0	0	0	0	1	0	2
5	0	0	2	1	0	1	0	1	0	0	0	a-No	0	0	0	0	0	0	0	0	0	0	0	0	0	0	0	0	0	0	0	0	0	0	0	2	55	7		0	0	1	1	0	0	0	0	0	0
23F	0	0	0	1	0	0	0	0	0	0	0	a-No	1	0	0	0	0	0	0	0	0	0	0	0	0	0	0	0	0	0	0	0	0	0	0	2	59	7		0	0	1	0	0	1	0	0	0	0
4	0	0	0	1	0	0	0	0	0	0	0	a-No	0	0	0	0	0	0	0	0	0	0	0	0	0	0	0	0	0	0	0	0	0	0	0	2	57	1		0	0	1	0	0	1	0	0	0	0
6	1	0	1	0	0	0	0	0	0	0	0	a-No	2	1	0	1	1	1	0	1	0	0	0	0	0	0	0	1	0	1	0	0	0	0	0	2	73	55	10	0	3	0	0	0	0	0	0	0	0
22F	0	0	1	1	0	0	0	1	0	0	0	a-No	0	0	0	0	0	0	0	0	0	0	0	0	0	0	0	0	0	0	0	0	0	0	1	2	66	7		0	0	1	0	0	0	0	0	0	0
14	0	1	0	1	0	0	0	0	0	0	0	a-No	0	0	0	0	0	0	0	0	0	0	0	0	0	0	0	0	0	0	0	0	0	0	0	2	58	34		0	3	0	0	0	0	0	0	0	0
14	0	0	2	1	1	0	0	0	0	1	0	a-No	0	0	0	0	0	0	0	0	0	0	0	0	0	0	0	0	0	0	0	0	0	0	0	0	35	1		0	0	1	0	0	0	0	0	0	0
3	0	0	0	1	0	0	0	0	0	0	0	b-Yes	3	1	0	1	0	0	0	1	1	1	0	0	0	0	0	1	0	0	0	0	0	0	0	0	69	77		0	0	1	0	0	0	0	0	0	0
1	1	0	0	1	0	0	0	0	0	1	0	a-No	2	1	0	0	0	0	0	0	0	0	0	0	0	0	0	1	0	0	0	0	0	0	1	0	40	10		0	0	1	0	0	0	0	0	0	0
19F	0	1	0	1	0	0	0	1	0	0	0	a-No	0	0	0	0	0	0	0	0	0	0	0	0	0	0	0	0	0	0	0	0	0	1	0	0	48	24		0	0	1	0	0	1	0	0	0	1
18F	0	0	2	1	0	0	0	0	0	1	0	b-Yes	4	1	0	1	0	1	0	0	0	0	0	0	0	0	0	1	0	0	0	0	0	0	0	0	24	4		0	0	1	0	0	0	0	0	0	0
17A	0	0	0	0	0	0	0	0	0	0	0	a-No	1	0	0	0	0	0	0	0	0	0	0	0	0	0	0	0	0	0	0	0	1		1	0	94	2		0	3	0	0	0	0	0	0	0	2
19A	0	1	0	1	1	0	0	0	0	0	0	a-No	1	0	0	0	0	0	0	1	0	0	0	0	0	0	0	0	0	0	0	0	0	0	1	0	67	8		0	3	1	1	0	0	0	0	0	0
14	0	1	0	1	0	0	0	0	0	0	0	a-No	0	1	0	0	0	0	0	0	0	0	0	0	0	0	0	1	0	1	0	0	0	0	0	0	81	9		0	0	1	0	0	0	0	0	1	0
48	0	0	1	0	1	0	0	0	0	0	0	a-No	0	0	0	0	0	0	0	1	0	0	0	0	0	0	0	0	0	0	0	0	0	0	1	2	48	34		0	0	1	0	0	0	0	0	0	0
4	0	1	0	1	0	0	0	1	0	0	0			0	0	0	0	0	0	0	0	0	0	0	0	0	0	0	0	0	0	0	0	0		0	73	10		0	0	1	0	0	1	0	0	0	0
4	0	0	2	1	0	0	0	0	0	1	0	a-No	1	1	0	1	0	0	0	0	0	0	0	0	0	0	0	0	0	0	0	0	1		0	0	46	0		0	0	1	0	0	0	0	0	0	2
14	0	0	1	1	0	0	0	0	0	0	0	a-No	0	0	0	0	0	0	0	0	0	0	0	0	0	0	0	0	0	0	0	0	0	0	0	0	55	18		0	3	1	0	0	1	0	0	0	0
1	0	0	2	1	0	0	0	1	0	0	0	a-No	0	1	1	0	0	0	0	0	1	0	0	0	0	0	0	0	0	0	0	0	0	0	0	0	77	20		0	0	1	1	0	0	0	1	0	0
7F	0	1	3	1	0	0	0	0	0	0	0	a-No	1	0	0	0	0	0	0	0	0	0	0	0	0	0	0	0	0	0	0	0	0	0	0	2	72	10		0	0	0	0	0	0	0	0	0	0
23F	0	1	0	0	0	0	0	1	0	0	0	a-No	0	1	0	0	0	0	0	0	0	0	0	0	0	0	0	0	0	0	1	0	0	0	1	0	67	6		0	0	1	0	0	0	0	0	0	0
13	0	0	0	0	0	0	0	0	0	0	0	a-No	0	0	0	0	0	0	0	0	0	0	0	0	0	0	0	0	0	0	0	0	0	0	0	2	74	7		0	3	0	0	0	0	0	0	0	0
3	0	0	0	0	0	1	0	0	0	0	0	a-No	0	1	0	0	0	0	0	1	0	0	0	0	0	1	1	0	0	0	0	0	0	0	1	2	68	25		0	0	1	0	0	1	0	0	0	0
8	0	0	1	1	0	0	0	0	0	0	0	a-No	0	0	0	0	0	0	0	0	0	0	0	0	0	0	0	0	0	0	0	0	0	0	0	2	62	16		0	0	0	0	0	0	0	0	0	0
4	1	0	0	0	1	0	0	0	0	1	0	a-No	0	1	0	1	1	1	0	1	1	0	1	0	0	0	0	0	0	0	0	0	1		1	2	65	32	3	0	0	1	0	0	0	0	1	0	2
4	0	0	2	1	1	0	0	0	0	0	0	a-No	0	0	0	0	0	0	0	0	0	0	0	0	0	0	0	1	0	0	0	0	0	1	0	2	56	14		0	3	1	0	0	0	1	1	0	1
19F	0	0	0	0	0	0	1	0	0	0	0	a-No	0	0	0	0	0	0	0	1	0	0	0	0	0	0	0	0	0	0	0	0	0	0	0	2	51	13		0	3	1	0	0	0	0	0	0	0
19F	0	1	0	1	0	0	0	0	0	0	0	a-No	0	0	0	0	0	0	0	0	0	0	0	0	0	0	0	0	0	0	0	0	0	0		0	4			0	0	0	0	0	0	0	0	0	0
7F	1	0	0	0	1	0	0	1	0	0	0	a-No	0	1	0	1	0	1	0	0	1	0	0	0	0	0	0	1	1	0	0	0	1		0	0	75	15	15	0	0	1	0	0	0	0	0	0	2
19A	0	0	0	1	0	0	0	0	0	0	0	a-No	1	1	0	0	0	0	0	0	0	0	0	0	0	0	0	0	0	0	0	0	0	0	1	1	3	9		0	0	0	0	0	0	0	0	0	0
14	1	0	1	1	0	0	0	0	0	0	0	b-Yes	2	1	0	1	0	0	0	0	0	1	0	0	0	1	0	1	0	0	0	0	0	0		0	14	8	3	0	0	0	0	0	0	0	0	0	0
28A	0	0	0	0	0	0	0	0	0	0	0	a-No	0	0	0	0	0	0	0	0	0	0	0	0	0	0	0	0	0	0	0	0	0	0	0	2	92	9		0	0	1	0	1	0	0	0	1	0
19A	0	0	0	1	0	0	0	0	0	0	0	a-No	2	0	0	0	0	0	0	0	0	0	0	0	0	0	0	0	0	0	0	0	0	0		0	3	3		0	0	1	1	0	0	0	0	0	0
19A	0	1	0	1	0	0	0	0	0	0	0	a-No	0	0	0	0	0	0	0	1	0	0	0	0	0	0	0	0	0	0	0	0	0	0	0	0	2	12		0	0	0	0	0	0	0	0	0	0
14	1	1	1	0	1	0	0	0	0	0	0	a-No	0	0	0	0	0	0	0	0	0	0	0	0	0	0	0	0	1	0	0	0	0	1	0	0	31	4	3	0	0	1	1	0	0	0	0	0	1
19A	0	1	2	1	0	0	0	0	0	0	0	a-No	0	1	1	0	0	0	0	1	0	0	0	0	0	0	0	0	0	0	0	0	0	0	1	1	0	24		0	0	0	0	0	0	0	0	0	0
23F	0	1	0	0	0	0	0	1	0	0	0	a-No	0	0	0	0	0	0	0	0	1	0	0	0	0	0	0	0	0	0	0	0	0	1	1	0	58	47		0	0	1	0	0	0	0	0	0	1
14	1	0	1	1	0	0	0	0	0	0	0	a-No	1	1	0	1	1	0	1	1	1	0	0	0	0	0	0	1	0	0	0	0	0	0	1	1	5	30	18	0	0	0	0	0	0	0	1	0	0
19F	0	1	2	1	0	0	0	0	0	0	0	a-No	3	0	0	0	0	0	0	0	0	0	0	0	0	0	0	0	0	0	0	0	0	0	0	0	44	12		0	0	0	0	0	0	0	0	0	0
6A	0	1	1	1	0	0	0	0	0	0	0	a-No	2	0	0	0	0	0	0	0	0	0	0	0	0	0	0	0	0	0	0	0	0	0	1	1	1	6		0	0	0	0	0	0	0	0	0	0
6C	1	1	0	1	0	0	1	0	0	0	0	a-No	2	1	0	1	0	1	1	1	0	0	0	0	0	0	0	0	0	0	0	0	1		0	0	8	16	15	0	0	1	0	0	0	0	0	0	2
3	0	0	0	1	1	0	0	0	1	1	0	a-No	0	0	0	0	0	0	0	0	0	0	0	0	0	0	0	0	0	1	0	0	0	0	0	2	52	3		0	0	1	0	0	0	0	0	0	0
19F	0	1	0	1	0	0	0	0	0	0	0	a-No	1	0	0	0	0	0	0	0	0	0	0	0	0	0	0	0	0	0	0	0	0	0		1	2	3		0	0	0	0	0	0	0	0	0	0
19A	1	0	0	1	0	0	0	0	0	0	0	b-Yes	3	1	1	1	0	1	1	1	1	0	0	1	0	1	0	0	0	0	0	0	0	1	0	1	3	51	20	0	0	0	0	0	0	0	0	0	1
22F	0	0	1	1	0	1	0	1	0	0	0	a-No	0	1	0	0	0	0	0	0	0	0	0	0	0	0	0	0	0	0	0	0	0	0	1	2	78	3		0	0	1	0	0	1	0	0	0	0
23F	0	0	0	1	0	1	0	0	0	1	0	a-No	2	0	0	0	0	0	0	0	0	0	0	0	0	0	0	0	0	0	0	0	0	0	0	0	49	4		0	0	1	0	0	0	0	0	0	0
6B	0	0	1	1	0	0	0	0	0	0	0	a-No	1	0	0	0	0	0	0	0	0	0	0	0	0	0	0	0	0	0	0	1	0	0	1	0	2	10		0	0	0	0	0	0	0	0	0	0
19A	0	0	1	1	0	0	0	0	0	0	0	a-No	2	0	0	0	0	0	0	0	0	0	0	0	0	0	0	0	0	0	0	0	0	0	0	0	9	7		0	0	0	0	0	0	0	0	0	0
6B	0	0	2	1	0	0	0	0	0	0	0	a-No	2	1	0	0	0	0	0	0	0	0	0	0	0	0	0	0	0	0	0	0	0	0	0	1	1	11		1	0	0	0	0	0	0	0	0	0
14	1	1	0	1	1	0	0	0	0	0	0	a-No	0	1	0	1	0	0	1	1	0	0	1	0	0	0	0	0	0	0	0	0	0	0	1	0	2	18	1	0	0	0	0	0	0	0	0	0	0
15B	0	0	0	0	1	0	0	0	0	1	0	a-No	0	1	0	0	0	0	0	0	0	0	1	0	0	0	0	0	0	0	0	0	1			0	62	9		0	0	1	0	0	1	0	0	0	2
23A	0	0	0	1	0	1	0	0	0	0	0	a-No	0	0	0	0	0	0	0	0	0	0	0	0	0	0	0	0	0	0	0	0	0	0	1	2	83	6		0	0	1	0	0	0	0	0	0	0
4	0	0	0	1	0	0	0	0	0	0	0	a-No	1	0	0	0	0	0	0	0	0	0	1	0	0	0	0	0	0	0	0	0	0	0		2	42	12		0	0	0	0	0	0	0	0	0	0
4	0	0	0	0	1	0	0	0	0	0	0	a-No	0	0	0	0	0	0	0	0	0	0	0	0	0	0	0	0	0	0	0	0	1		0	0	50	3		0	0	1	1	0	0	0	0	0	2
19F	0	0	0	1	0	0	0	0	0	0	0	a-No	1	0	0	0	0	0	0	0	0	0	0	0	0	0	0	0	0	0	0	0	0	0	0	0	1	5		0	0	0	0	0	0	0	0	0	0
19A	0	0	0	1	0	0	0	0	0	0	0	a-No	2	1	0	0	0	0	0	0	0	0	0	0	0	0	0	0	0	0	0	0	0	0	0	0	4	16		0	0	0	0	0	0	0	0	0	0
19A	0	1	3	1	0	0	0	0	0	0	0	a-No	1	0	0	0	0	0	0	0	0	0	0	0	0	0	0	0	0	0	0	0	0	0	0	0	4	6		0	0	0	0	0	0	0	0	0	0
19F	0	1	1	0	0	0	0	0	0	0	0	a-No	0	0	0	0	0	0	0	0	0	0	0	0	0	0	0	0	0	0	0	0	0	0	0	2	4	5		0	0	1	1	0	0	0	0	0	0
23F	0	0	2	1	0	0	0	0	0	0	0	a-No	2	0	0	0	0	0	0	0	0	0	0	0	0	0	0	0	0	1	0	0	0	0	0	0	9	8		0	0	1	0	0	1	0	0	0	0
14	0	1	0	1	0	0	0	0	0	0	0	b-Yes	4	1	1	1	0	0	0	0	0	1	0	0	0	0	0	0	0	0	0	0	0	1	0	2	70	1		0	0	0	0	0	0	0	0	0	1
23F	0	1	0	1	0	1	0	0	0	0	0	a-No	0	0	0	0	0	0	0	0	0	0	0	0	0	0	0	0	0	0	0	0	0	0		0	65	50		0	0	1	1	0	0	0	0	0	0
19A	1	1	0	1	0	0	0	0	0	0	0	a-No	1	1	0	0	0	0	0	1	0	0	0	0	0	0	0	0	0	0	0	0	0	0	0	1	4	20	1	1	0	0	0	0	0	0	0	0	0
3	0	0	0	0	0	0	0	0	0	0	0	a-No	0	0	0	0	0	0	0	0	0	0	0	0	0	0	0	0	0	0	0	0	0	0		2	74	21		0	0	1	0	1	0	0	0	0	0
38	0	1	1	1	0	1	0	0	0	0	0	a-No	0	0	0	0	0	0	0	0	0	0	0	0	0	0	0	0	0	0	0	0	0	0	0	2	66	8		0	0	1	0	0	0	0	0	0	0
14	0	0	0	1	0	0	0	0	0	0	0	a-No	1	0	0	0	0	0	0	0	0	0	0	0	0	0	0	0	0	0	0	0	0	0	0	1	3	7		0	0	0	0	0	0	0	0	0	0
19A	0	0	3	1	1	0	0	0	0	0	0	b-Yes	4	1	1	0	0	0	0	1	0	0	0	0	0	0	0	0	0	0	0	0	0	0	1	0	8	17		0	0	0	0	0	0	0	0	0	0
6B	0	0	0	1	0	0	0	0	0	1	0	a-No	0	1	0	1	0	0	0	0	0	0	0	0	0	0	0	0	0	0	0	0	1		0	2	71	1		0	0	1	0	0	0	0	1	0	2
14	1	1	1	1	0	0	0	0	0	0	0	b-Yes	9	1	0	1	0	1	1	1	0	0	0	0	0	1	0	1	0	0	0	0	1		1	0	5	5	5	1	0	0	0	0	0	0	1	0	2
19F	0	0	3	1	0	0	0	0	0	0	0	a-No	0	0	0	0	0	0	0	0	0	0	0	0	0	0	0	0	0	0	0	0	0	0		0	1			0	0	0	0	0	0	0	0	0	0
19A	0	0	0	1	0	0	0	0	0	0	0	a-No	1	1	0	0	0	0	0	0	0	0	0	0	0	0	0	0	0	0	0	0	0	0	0	1	5	4		0	0	0	0	0	0	0	0	0	0
19A	0	1	0	1	0	0	0	0	0	0	0	a-No	1	0	0	0	0	0	0	0	0	0	0	0	0	0	0	0	0	0	0	0	0	0	0	0	4	7		0	0	0	0	0	0	0	0	0	0
20	0	0	0	1	0	0	0	0	0	0	0	a-No	1	0	0	0	0	0	0	0	0	0	0	0	0	0	0	0	0	0	0	0	0	0	0	0	48	13		0	0	1	0	0	1	0	0	0	0
23F	1	1	0	0	0	0	0	0	0	0	0	b-Yes	2	1	0	1	0	0	0	0	0	0	0	0	0	1	0	0	0	0	0	0	0	0	0	2	53	15	10	0	0	0	0	0	0	0	0	0	0
6A	0	1	0	1	0	0	0	0	0	0	0	a-No	0	0	0	0	0	0	0	0	0	0	0	1	0	0	0	0	0	0	0	0	0	0	0	0	3	7		0	0	0	0	0	0	0	0	0	0
3	0	0	0	0	0	0	0	0	0	0	0	a-No	0	0	0	0	0	0	0	1	0	0	0	0	0	0	0	0	0	0	0	0	0	1	0	2	35	45		0	0	0	0	0	0	0	0	0	1
6C/D	0	0	2	0	1	0	0	0	0	0	0	a-No	0	0	0	0	0	0	0	0	0	0	0	0	0	0	0	0	0	0	0	0	0	0	0	2	45	1		0	0	1	1	0	0	0	0	0	0
6B	0	0	0	0	0	0	0	0	0	0	0	a-No	0	0	0	0	0	0	0	1	0	0	0	0	0	0	0	1	0	0	0	0	0	1	0	0	89	46		0	0	0	0	0	0	0	0	0	1
6B	0	0	0	0	0	1	0	0	0	1	0	b-Yes	5	1	0	1	0	0	0	1	0	0	1	0	0	0	0	1	0	1	0	0	1		1	2	83	5		0	3	1	0	0	0	0	1	0	2
19A	0	0	0	1	0	0	0	0	0	0	0	a-No	0	0	0	0	0	0	0	0	0	0	0	0	0	0	0	0	0	0	0	0	0	0	0	1	2	4		0	0	0	0	0	0	0	0	0	0
3	0	0	2	0	0	0	0	1	0	0	0	a-No	1	1	0	0	0	0	0	0	0	0	0	0	0	0	0	0	0	0	0	0	0	0	0	2	71	58		0	0	1	0	0	0	0	0	0	0
15C	0	0	2	0	0	1	0	1	0	0	0	a-No	0	0	0	0	0	0	0	1	1	0	0	0	0	0	0	0	0	0	0	0	0	0	1	2	62	50		0	0	1	0	0	1	0	0	0	0
3	0	0	0	0	0	0	0	0	0	0	0	a-No	0	0	0	0	0	0	0	1	0	0	0	0	0	0	0	0	0	0	0	0	0	0	0	2	79	13		0	0	0	0	0	0	0	0	0	0
34	0	0	0	0	0	0	0	0	0	0	0	a-No	0	0	0	1	0	0	0	0	0	0	0	0	0	0	0	1	0	0	0	0	1		1	2	84	3		0	0	1	0	0	1	0	0	1	2
19A	0	0	0	1	0	0	0	0	0	0	0	a-No	1	1	0	0	0	0	0	0	0	0	0	0	0	0	0	0	0	0	0	0	0	0	0	0	2	7		0	0	0	0	0	0	0	0	0	0
23F	0	1	2	1	0	0	0	0	0	0	0	a-No	0	0	0	0	0	0	1	0	0	0	0	0	0	0	0	0	0	0	0	0	0	0	0	0	4	7		0	0	1	0	0	1	0	0	0	0
14	1	1	1	1	0	0	0	0	0	0	0	b-Yes	8	1	0	1	0	0	0	0	1	0	0	1	0	0	0	0	0	0	0	0	0	1	0	0	0	25	6	0	0	0	0	0	0	0	0	0	1
3	1	0	0	1	0	0	0	0	0	1	0	b-Yes	9	1	0	1	0	1	0	0	0	0	0	0	0	0	0	0	0	0	0	0	1		1	2	57	0	0	0	0	1	0	0	0	0	0	0	2
6A	0	0	0	1	0	0	0	0	0	0	0	a-No	0	1	0	0	0	0	0	0	0	0	0	0	0	0	0	0	0	0	0	0	0	0	1	0	3	8		0	0	1	0	0	1	0	0	0	0
7A	0	0	2	0	0	0	0	0	0	0	0	a-No	0	0	0	0	0	0	0	0	0	0	0	0	0	0	0	0	0	0	0	0	0	1	1	2	64	9		0	0	0	0	0	0	0	0	0	1
7A	0	0	0	1	1	0	0	0	0	0	0	a-No	1	1	0	0	0	0	0	0	0	0	0	0	0	0	0	0	0	0	0	0	0	0	0	2	69	3		0	3	1	0	0	0	0	0	0	0
6A	0	0	1	1	0	0	0	0	0	0	0	a-No	1	0	0	0	0	0	0	0	0	0	0	0	0	0	0	0	0	0	0	0	0	0	0	0	5	9		0	0	0	0	0	0	0	0	0	0
19A	0	0	0	1	0	0	0	0	0	0	0	a-No	2	0	0	0	0	0	0	0	0	0	0	0	0	0	0	0	0	0	0	0	0	0	0	0	3	7		0	0	0	0	0	0	0	0	0	0
23F	0	0	0	1	0	0	0	0	0	1	0	a-No	0	1	0	0	0	0	0	1	0	0	0	0	0	0	0	0	0	0	0	0	0	0	0	2	70	6		0	0	1	0	0	0	0	0	0	0
19A	0	1	0	1	0	1	0	0	0	0	0	a-No	1	0	0	0	0	0	0	0	0	0	0	0	0	0	0	0	0	0	1	0	0	0	0	2	80	6		0	0	1	0	0	1	0	0	0	0
3	0	0	0	0	0	0	0	0	0	1	0	a-No	0	0	0	0	0	0	0	0	0	0	0	0	0	0	0	0	0	0	0	0	1		0	2	59	3		0	0	1	0	0	1	0	0	0	2
23F	0	0	2	1	0	0	0	0	0	0	0	a-No	1	0	0	0	0	0	0	0	0	0	0	0	0	0	0	0	0	0	0	0	0	0		0	4	8		1	0	1	0	0	1	0	0	0	0
14	0	0	0	1	0	0	0	0	0	0	0	a-No	1	0	0	0	0	0	0	0	0	0	0	0	0	0	0	0	0	0	0	0	0	0	0	0	1	4		0	0	0	0	0	0	0	0	0	0
14	0	0	1	1	0	0	0	0	0	0	0	a-No	2	0	0	0	0	0	0	0	0	0	0	0	0	0	0	0	0	0	0	0	0	0	0	0	2	6		0	0	0	0	0	0	0	0	0	0
6A	0	0	1	1	0	0	0	0	0	0	0	a-No	2	0	0	0	0	0	0	0	0	0	0	0	0	0	0	0	0	0	0	0	0	0	1	0	3	7		0	0	0	0	0	0	0	0	0	0
6B	0	0	1	1	0	0	0	0	0	0	0	a-No	2	1	0	0	0	0	0	1	0	0	0	0	0	0	0	0	0	0	0	0	0	0	1	0	4	11		0	0	0	0	0	0	0	0	0	0
5	0	1	0	1	1	0	0	0	0	0	0	a-No	1	1	0	0	0	0	0	0	0	0	0	0	0	0	0	0	0	0	0	0	0	0	0	2	14	5		0	0	0	0	0	0	0	0	0	0
not pneumococcus by WGS	0	0	1	1	0	0	0	0	0	0	0	a-No	2	0	0	0	0	0	0	0	0	0	0	0	0	0	0	0	0	0	0	0	0	0	0	1	3	14		0	0	0	0	0	0	0	0	0	0
14	0	1	0	1	0	0	0	0	0	0	0	a-No	2	0	0	0	0	0	0	0	1	0	0	0	0	0	0	0	0	0	0	0	0	0	1	0	3	9		0	0	0	0	0	0	0	0	0	0
6A	1	0	2	1	0	0	0	0	0	0	0	b-Yes	4	1	0	1	0	0	0	0	1	0	0	1	0	0	0	0	0	0	0	0	0	0	0	1	4	21	9	0	0	0	0	0	0	0	0	0	0
6B	0	0	3	1	0	0	0	0	0	0	0	a-No	2	0	0	0	0	0	0	0	0	0	0	0	0	0	0	0	0	0	0	0	0	0	0	0	6	8		0	0	1	0	0	0	0	0	0	0
6A	0	1	2	1	0	0	0	0	0	0	0	a-No	1	0	0	0	0	0	0	1	1	0	0	0	0	0	0	0	0	0	0	0	0	0	0	0	6	18		0	0	1	0	0	1	0	0	0	0
23F	0	0	0	0	0	1	0	0	0	0	0	a-No	5	0	0	0	0	0	0	0	0	0	0	0	0	0	0	0	0	0	0	0	1		1	2	71	0		0	0	1	0	0	0	0	0	0	2
14	0	1	0	1	0	0	0	0	0	0	0	a-No	0	0	0	0	0	0	0	1	0	0	0	0	0	0	0	0	0	0	0	0	0	0	0	2	60	53		0	0	0	0	0	0	0	0	0	0
6B	1	0	0	1	0	1	0	0	0	1	0	b-Yes	5	1	1	1	0	1	1	1	1	0	0	0	0	0	0	1	0	0	0	0	0	1	1	2	68	11	6	0	0	1	0	0	1	0	1	0	1
19F	1	1	1	1	0	0	0	0	0	0	0	b-Yes	5	0	1	1	1	1	1	0	1	1	0	0	0	1	0	1	0	0	1	0	0	1	0	0	3	48	15	1	0	1	0	0	0	0	0	0	1
14	0	0	0	1	0	0	0	0	0	1	0	a-No	5	0	0	0	0	0	0	0	0	0	0	0	0	1	1	1	0	1	0	0	0	0	0	0	68	7		0	0	1	0	0	0	0	0	0	0
19F	0	0	2	0	0	0	0	0	0	0	0	a-No	1	0	0	0	0	0	0	0	0	0	0	0	0	0	0	0	0	0	0	0	0	0	0	0	3	8		0	0	0	0	0	0	0	0	0	0
6A	1	0	0	1	0	0	0	0	0	0	0	a-No	1	1	1	1	0	0	1	1	0	0	0	0	0	0	0	0	0	0	0	0	0	0	1	0	1	37	1	0	0	0	0	0	0	0	0	0	0
19F	0	1	1	1	0	0	0	0	0	0	0	a-No	0	0	0	0	0	0	0	1	0	0	0	0	0	0	0	0	0	0	0	0	0	0	0	1	2	22		0	0	0	0	0	0	0	0	0	0
18B/C	0	0	0	0	0	0	0	1	0	0	0	a-No	0	1	0	0	0	0	0	0	0	0	0	0	0	0	0	1	0	0	0	0	1		0	2	63	4		0	3	1	0	0	0	0	1	1	2
6B	0	0	1	1	0	0	0	0	0	0	0	a-No	0	0	0	0	0	0	0	0	0	0	0	0	0	0	0	0	0	0	0	0	0	0		0	37	15		0	0	1	0	0	0	1	0	0	0
3	1	0	0	0	1	0	0	0	0	1	0	b-Yes	5	1	1	1	0	1	0	0	0	0	0	0	0	0	0	0	0	0	0	0	0	0	1	2	52	12		1	0	1	0	0	0	0	0	0	0
29	0	0	0	1	0	0	0	0	0	0	0	a-No	1	0	0	0	0	0	0	1	1	0	0	0	0	0	0	0	0	0	0	0	0	0	0	2	80	34		0	0	1	0	0	1	0	0	0	0
14	0	0	0	1	0	0	0	0	0	0	0	a-No	1	0	0	0	0	0	0	0	0	0	0	0	0	0	0	0	0	0	0	0	0	0		1	2	6		0	0	0	0	0	0	0	0	0	0
19F	0	1	3	1	0	0	0	0	0	0	0	a-No	0	0	0	0	0	0	1	0	0	0	0	0	0	0	0	1	0	1	0	0	0	0		2	62	17		0	3	1	0	0	1	0	0	0	0
14	0	1	1	1	1	0	0	0	0	0	0	b-Yes	4	1	0	1	0	0	0	1	0	0	0	0	0	1	0	0	0	0	0	0	0	0	1	2	54	17		0	0	0	0	0	0	0	0	0	0
14	0	1	0	1	0	0	0	0	0	0	0	a-No	0	0	0	0	0	0	0	1	0	0	0	0	0	0	0	0	0	0	0	0	0	1		0	3	3		0	0	0	0	0	0	0	0	0	1
32F	0	0	0	0	0	0	0	0	0	0	0	a-No	0	0	0	0	0	0	0	0	0	0	0	0	0	0	0	0	0	0	0	0	0	0		2	53	4		0	0	0	0	0	0	0	0	0	0
23F	0	1	2	1	0	0	0	0	0	0	0	a-No	0	0	0	0	0	0	0	0	0	0	0	0	0	0	0	0	0	0	0	0	0	0		0	10	3		0	0	1	1	0	0	0	0	0	0
8	0	1	0	1	0	0	0	0	0	0	1	a-No	2	1	0	0	0	0	0	0	0	0	0	0	0	0	0	0	0	0	0	0	1		0	2	84	1		0	3	1	0	0	0	0	0	0	2
14	1	0	1	1	0	0	0	0	0	0	0	a-No	1	0	0	0	0	0	0	1	0	0	0	0	0	0	0	0	0	0	0	0	0	0	1	0	4	29	1	1	0	0	0	0	0	0	0	0	0
19A	0	1	1	1	0	0	0	0	0	0	0	a-No	0	0	0	0	0	0	0	0	0	0	0	0	0	0	0	0	0	1	0	0	0	0	1	2	25	7		0	0	0	0	0	0	0	0	0	0
23F	0	1	0	1	0	0	0	0	0	0	0	a-No	0	0	0	0	0	0	0	0	0	0	0	1	0	0	0	0	0	0	0	0	0	0	0	0	1	7		0	0	0	0	0	0	0	0	0	0
19A	0	0	0	0	1	0	0	0	0	0	0	a-No	0	0	0	0	0	0	0	0	0	0	0	0	0	0	0	0	0	0	0	0	0	0	0	2	71	5		0	3	0	0	0	0	0	0	0	0
6B	1	1	0	1	0	0	0	0	0	0	0	b-Yes	3	1	0	1	0	0	0	1	0	0	0	1	0	0	0	0	0	0	0	0	0	0		0	0	24	2	0	0	0	0	0	0	0	0	0	0
15A	0	1	0	1	0	0	0	0	0	0	0	a-No	1	0	0	0	0	0	0	0	0	0	0	0	0	0	0	0	0	0	0	0	0	0	0	0	1	6		1	0	0	0	0	0	0	0	0	0
14	0	1	2	1	0	0	0	0	0	0	0	a-No	2	0	0	0	0	0	0	0	0	0	0	0	0	0	0	0	0	0	0	0	0	0	0	0	5	6		0	0	0	0	0	0	0	0	0	0
15C	0	0	1	0	0	0	0	0	0	0	0	a-No	0	1	0	0	0	0	0	0	0	0	0	0	0	0	0	0	0	0	0	0	0	0	0	2	80	8		0	3	1	0	1	0	0	0	0	0
23F	0	0	0	0	0	0	0	0	0	0	0	a-No	0	0	0	0	0	0	0	1	0	0	0	0	0	0	0	0	0	0	0	0	0	1	0	2	37	28		0	0	0	0	0	0	0	0	0	1
19F	0	1	0	1	0	0	0	0	0	0	0	a-No	0	0	0	0	0	0	0	0	0	0	0	0	0	0	0	0	0	0	0	0	0	0	0	0	5	4		0	0	0	0	0	0	0	0	0	0
8	0	0	3	0	0	0	0	0	0	0	0			0	0	0	0	0	0	0	0	0	0	0	0	0	0	0	0	0	0	0	0	0	0	2	51			0	0	0	0	0	0	0	0	0	0
15A	0	0	0	1	0	0	0	0	0	0	0	a-No	1	0	0	0	0	0	0	0	0	0	0	0	0	0	0	0	0	0	0	0	0	0	0	2	22	6		0	0	1	0	0	1	0	0	0	0
48	1	0	1	1	0	0	0	0	0	0	0	a-No	0	0	0	0	0	0	0	0	0	0	0	0	0	0	0	0	0	0	0	0	0	0	1	2	47	15	2	0	0	1	0	0	0	1	0	0	0
32A	1	1	0	1	0	0	0	0	0	0	0	a-No	2	1	0	1	0	0	0	0	0	0	0	0	0	0	0	0	0	0	0	0	0	0	0	2	62	18	4	0	0	1	0	0	1	0	0	0	0
14	0	1	0	1	0	0	0	0	0	0	0	a-No	1	0	0	0	0	0	0	0	0	0	0	0	0	0	0	0	0	0	0	0	0	0	1	0	70	5		0	0	1	0	0	1	0	0	0	0
19F	0	1	0	0	0	0	0	0	0	0	0	a-No	0	0	0	0	0	0	0	1	0	0	0	0	0	0	0	0	0	0	0	0	0	0		0	2	2		0	0	0	0	0	0	0	0	0	0
14	1	1	0	1	0	0	0	0	0	0	0	b-Yes	5	1	0	1	0	1	0	1	1	1	1	0	0	1	0	0	0	1	0	0	0	0	0	0	5	27	13	0	0	0	0	0	0	0	0	0	0
15A	0	0	0	0	0	0	1	0	0	0	0	a-No	3	0	0	0	0	0	0	0	1	0	0	0	0	0	0	0	0	0	0	0	1		0	2	71	1		0	3	1	0	0	0	0	0	0	2
6C	0	0	0	1	0	1	0	0	0	1	0	a-No	0	0	0	0	0	0	1	0	0	0	0	0	0	0	0	1	0	0	0	0	0	0	1	2	63	8		0	3	1	0	0	0	0	1	0	0
23F	0	1	2	1	0	0	0	0	0	0	0	a-No	0	0	0	0	0	0	0	0	0	0	0	0	0	0	0	0	0	0	0	0	0	1	0	2	25	7		0	0	0	0	0	0	0	0	0	1
6B	0	1	1	1	0	0	0	0	0	0	0	a-No	1	0	0	0	0	0	0	0	0	0	0	0	0	0	0	0	0	0	0	0	0	0	0	2	56	13		0	0	1	0	0	1	0	0	0	0
23F	1	0	1	1	0	1	0	1	0	0	0	a-No	0	1	1	0	0	0	0	0	0	0	0	0	0	0	0	1	0	0	0	0	0	0	0	2	66	12	5	0	0	1	0	0	1	0	1	1	0
14	0	1	0	0	0	0	0	0	0	0	0	a-No	0	0	0	0	0	0	0	0	0	0	0	0	0	0	0	0	0	0	0	0	0	0	0	0	2	2		0	0	0	0	0	0	0	0	0	0
20	0	0	0	1	0	0	0	0	0	0	0	a-No	0	0	0	0	0	0	0	0	0	0	0	0	0	0	0	0	0	0	0	0	0	0	0	2	69	4		0	0	0	0	0	0	0	0	0	0
23F	0	0	0	1	0	0	0	0	0	0	0	a-No	0	0	0	0	0	0	0	0	0	0	0	0	0	0	0	0	0	0	0	0	0	0	0	0	1	2		1	0	0	0	0	0	0	0	0	0
14	1	1	0	1	0	0	0	1	0	0	0			0	0	1	0	0	0	1	0	1	0	0	0	0	0	0	0	0	0	0	1		1	2	40	17	14	0	0	1	0	0	0	0	0	0	2
14	0	0	0	0	1	0	0	0	0	1	0	a-No	0	1	0	0	0	0	0	0	0	0	0	0	0	0	0	0	0	0	0	0	0	0	1	0	72	2		0	0	1	0	0	0	0	0	0	0
15A	0	0	0	1	1	0	0	1	0	0	0	a-No	0	0	0	0	0	0	0	1	0	0	0	0	0	0	0	0	0	1	0	0	0	0	1	2	68	15		0	0	1	0	0	1	0	0	0	0
23F	0	0	0	1	0	0	0	0	0	0	0	a-No	2	0	0	0	0	0	0	0	0	0	0	0	0	0	0	0	0	0	0	0	0	0	0	0	1	2		0	0	0	0	0	0	0	0	0	0
14	0	0	0	1	1	0	0	0	0	0	0	a-No	0	0	0	0	0	0	0	0	0	0	0	0	0	0	0	1	0	0	0	0	0	0	0	2	32	5		0	0	0	0	0	0	0	0	0	0
22F	0	0	0	0	0	0	0	0	0	0	1	a-No	8	1	0	0	0	0	0	0	0	0	0	0	0	0	0	0	0	0	0	0	1		1	0	69	1		0	1	1	0	0	0	0	0	0	2
1	0	0	2	1	0	0	0	0	0	0	0	a-No	0	0	0	0	0	0	0	0	0	0	0	0	0	0	0	0	0	0	0	0	0	0	0	2	22	7		0	3	0	0	0	0	0	0	0	0
19F	0	0	1	1	0	0	0	0	0	0	0	a-No	1	1	0	0	0	0	0	0	0	0	0	0	0	0	0	0	0	0	0	0	0	0	0	0	2	5		1	0	0	0	0	0	0	0	0	0
6B	0	0	2	0	0	1	0	0	0	0	0	a-No	1	0	0	0	0	0	0	0	0	0	0	0	0	0	0	1	0	0	0	0	0	0	0	2	81	58		0	0	1	0	0	0	0	1	0	0
19F	0	1	0	1	0	0	0	0	0	0	0	a-No	2	0	0	0	0	0	0	0	0	0	0	0	0	0	0	0	0	0	0	0	0	0	0	0	2	10		1	0	0	0	0	0	0	0	0	0
19F	0	0	1	1	0	0	0	0	0	0	0	a-No	1	0	0	0	0	0	0	0	0	0	0	0	0	0	0	0	0	0	0	0	0	0	0	0	1	2		0	0	0	0	0	0	0	0	0	0
20	0	0	1	1	1	0	0	0	0	0	0	a-No	0	1	0	0	0	0	0	0	0	0	0	0	0	0	0	1	0	0	1	0	0	0	0	2	60	7		0	0	0	0	0	0	0	0	0	0
3	0	0	0	1	0	0	0	0	0	0	0	a-No	0	0	0	0	0	0	0	0	0	0	0	0	0	1	0	0	0	0	0	0	0	0	0	0	73	10		0	0	0	0	0	0	0	0	0	0
14	0	0	0	0	1	0	1	0	0	0	0	a-No	0	0	0	0	0	0	0	0	0	0	0	0	0	0	0	0	0	0	0	0	0	0	0	2	78	5		0	0	1	0	1	1	0	0	0	0
6B	0	0	0	1	0	0	0	0	0	0	0	a-No	0	0	0	0	0	0	0	0	0	0	0	0	0	0	0	0	0	0	0	0	0	0	0	0	11	14		0	0	0	0	0	0	0	0	0	0
19F	0	0	1	1	0	0	0	0	0	0	0	a-No	0	0	0	0	0	0	0	0	0	0	0	0	0	0	0	0	0	0	0	0	0	0		0	4	2		0	0	0	0	0	0	0	0	0	0
19F	0	1	1	1	0	0	0	0	0	0	0	a-No	0	0	0	0	0	0	0	0	0	0	0	1	0	0	0	0	0	0	0	0	0	0	0	0	0	14		0	0	0	0	0	0	0	0	0	0
29	1	0	0	1	0	0	0	0	0	0	0	a-No	2	1	1	0	0	0	0	0	0	0	0	0	0	0	0	0	0	0	0	0	0	0	0	0	65	8	3	0	0	1	0	1	0	0	0	0	0
18B/C	0	0	0	0	0	0	0	0	0	0	0	a-No	0	0	0	0	0	0	0	1	0	0	0	0	0	0	0	0	0	0	0	0	0	1	0	2	82	36		0	0	0	0	0	0	0	0	0	1
6B	0	1	2	1	0	0	0	0	0	0	0	a-No	1	0	0	0	0	0	0	0	0	0	0	0	0	0	0	0	0	0	0	0	0	0	0	0	1	5		0	0	0	0	0	0	0	0	0	0
14	0	0	0	1	0	0	0	0	0	0	0	a-No	0	0	0	0	0	0	0	1	0	0	0	0	0	0	0	0	0	0	0	0	0	0		0	4	17		0	0	0	0	0	0	0	0	0	0
8	1	0	2	1	0	0	0	0	0	0	0	b-Yes	9	1	0	1	0	1	0	0	0	0	0	0	0	0	0	0	0	1	0	0	1		0	2	23	0	0	0	0	0	0	0	0	0	1	0	2
6B	0	0	0	1	0	1	0	0	0	0	0	a-No	0	0	0	0	0	0	0	0	0	0	0	0	0	0	0	0	1	0	0	0	0	0	0	0	60	7		0	0	1	0	0	0	0	0	0	0
8	0	1	0	0	0	0	0	1	0	0	0	a-No	0	0	0	0	0	0	0	0	0	0	0	0	0	0	0	0	0	0	0	0	0	0	0	0	81	1		0	3	1	0	1	0	0	0	0	0
7A	0	0	0	1	1	0	0	0	0	1	0	a-No	0	0	0	0	0	0	0	0	0	0	0	0	0	0	0	0	0	0	0	0	0	1	1	2	72	1		0	0	1	0	0	0	0	0	0	1
not pneumococcus by WGS	0	0	2	1	0	0	0	0	0	0	0	a-No	1	0	0	0	0	0	0	0	0	0	0	0	0	0	0	0	0	0	0	0	0	0	0	0	0	4		0	0	0	0	0	0	0	0	0	0
23F	0	0	1	1	0	0	0	0	0	0	0	a-No	1	0	0	0	0	0	0	0	0	0	0	0	0	0	0	0	0	0	0	0	0	0	0	0	1	4		0	0	0	0	0	0	0	0	0	0
6B	0	0	0	0	0	0	0	0	1	0	0	a-No	1	0	0	0	0	0	0	0	0	0	0	0	0	0	0	0	0	0	0	0	1		0	0	66	1		0	0	1	0	0	1	0	0	1	2
15B	0	1	0	0	1	0	0	0	0	0	0	a-No	0	1	0	0	0	0	0	0	0	0	0	0	0	0	0	0	0	0	0	0	0	0	1	0	61	1		0	3	1	0	0	1	0	0	0	0
14	0	1	0	1	0	0	0	0	0	0	0	a-No	0	0	0	0	0	0	0	0	0	0	0	0	0	0	0	0	0	0	0	0	0	0	0	0	33	6		0	0	0	0	0	0	0	0	0	0
20	1	0	3	1	0	0	0	0	0	0	0	a-No	0	0	0	0	0	0	0	0	0	1	0	0	0	1	0	1	0	0	0	0	1		1	0	88	15	13	0	3	0	0	0	0	0	1	0	2
6B	0	0	2	1	0	0	0	0	0	0	0	a-No	0	0	0	0	0	0	0	0	0	0	0	0	0	0	0	0	0	0	0	0	0	0	0	0	3	6		0	0	0	0	0	0	0	0	0	0
6B	1	0	1	0	0	0	0	1	0	1	0	a-No	0	1	1	1	0	0	0	0	0	0	0	0	0	0	0	1	0	0	0	0	0	0	0	0	63	7	4	0	0	1	0	0	0	0	0	0	0
15F	0	0	0	1	0	0	0	0	0	0	0	a-No	1	0	0	0	0	0	0	0	0	0	0	0	0	0	0	0	0	0	0	0	0	0	0	0	75	9		0	3	1	0	0	1	0	0	0	0
3	1	0	3	1	0	0	0	0	0	0	0	b-Yes	5	1	0	1	0	1	0	0	0	0	0	0	0	0	0	0	0	0	0	0	1		1	0	59	1	1	0	0	0	0	0	0	0	1	0	2
6C	0	0	0	1	0	0	0	0	0	0	0	a-No	0	0	0	0	0	0	0	0	0	0	0	0	0	0	0	0	0	0	0	0	0	0	0	0	76	7		0	3	0	0	0	0	0	0	0	0
6B	0	1	0	0	0	0	0	0	0	0	0	a-No	0	1	0	0	0	0	0	0	0	0	0	0	0	0	0	0	0	0	0	0	1		1	0	48	8		0	3	1	0	0	1	0	0	0	2
15A	1	0	1	1	0	0	0	0	0	0	0	b-Yes	5	1	1	1	0	1	0	0	0	0	0	0	0	1	0	1	0	0	0	0	1		0	0	66	1	1	0	0	0	0	0	0	0	0	0	2
3	0	0	0	1	0	0	0	0	0	0	0	a-No	0	0	0	0	0	0	0	0	0	0	0	1	0	0	0	0	0	0	0	0	0	0	0	0	62	4		0	0	0	0	0	0	0	0	0	0
23A	0	1	0	1	0	0	0	0	0	0	0	a-No	0	0	0	0	0	0	0	1	0	0	0	0	0	0	0	0	0	0	0	0	0	0	0	0	61	15		0	0	0	0	0	0	0	0	0	0
23F	1	1	0	1	0	0	0	0	0	0	0	b-Yes	4	1	0	1	0	0	0	1	0	0	0	0	0	0	0	0	0	0	0	0	0	0	0	2	39	11	3	0	3	1	0	0	0	1	0	0	0
19F	0	1	0	1	0	0	0	0	0	0	0	a-No	0	0	0	0	0	0	0	0	0	0	0	0	0	0	0	0	0	0	0	0	0	0	1	2	74	6		0	0	0	0	0	0	0	0	0	0
19F	0	1	0	0	0	0	0	0	0	0	0	a-No	0	0	0	0	0	0	0	1	1	0	0	0	0	0	0	0	0	0	0	0	1		0	0	46	66		0	3	0	0	0	0	0	0	0	2
potentially contaminated WGS	0	0	2	0	0	0	0	0	0	0	0	a-No	0	0	0	0	0	0	0	1	0	0	0	0	0	0	0	0	0	0	0	0	0	0		0	53			0	3	0	0	0	0	0	0	0	0
3	0	0	2	1	1	0	0	0	0	1	0	a-No	1	0	0	0	0	0	0	0	0	0	0	0	0	0	0	0	0	0	0	0	0	0	0	0	69	7		0	0	1	0	0	0	0	0	0	0
3	1	0	3	1	0	0	0	1	0	0	0	a-No	0	0	1	0	0	0	0	0	0	0	0	0	0	0	0	1	0	0	0	0	0	0	0	0	58	2	2	0	3	1	0	0	0	0	0	0	0
23F	0	0	0	1	0	0	0	1	0	0	0	a-No	2	1	0	0	0	0	0	1	0	0	0	0	0	0	0	0	0	0	1	0	0	1	0	0	41	97		0	0	1	0	0	0	0	0	0	1
15A	0	0	0	1	0	0	0	0	0	0	0	a-No	0	1	0	0	0	0	0	0	0	0	0	0	0	0	0	0	0	0	0	0	0	0	0	0	59	12		0	3	0	0	0	0	0	0	0	0
23F	0	1	1	0	0	0	0	0	0	0	0	a-No	0	0	0	0	0	0	0	0	0	0	0	0	0	0	1	0	0	0	0	0	1		0	2	57	13		0	3	1	0	0	1	0	0	1	2
6B	0	0	0	1	1	0	0	0	0	0	0	a-No	2	0	0	0	0	0	0	0	0	0	0	0	0	0	0	0	0	0	0	0	0	0	0	0	21	6		1	0	0	0	0	0	0	0	0	0
6C	0	1	0	1	0	0	0	0	0	0	0	a-No	0	0	0	0	0	0	0	0	0	0	0	0	0	0	0	0	0	0	0	0	0	0	0	0	24	3		0	0	1	0	0	1	0	0	0	0
7F	0	1	0	0	1	0	0	0	0	1	0	a-No	0	1	0	0	0	0	0	0	0	0	0	0	0	0	0	0	0	0	0	0	0	0	0	0	72	3		0	0	1	1	1	0	0	0	0	0
17F	0	0	0	0	0	0	0	0	0	0	0	a-No	2	1	0	0	0	1	0	0	0	0	0	0	0	0	0	0	0	0	0	0	1		0	2	67	2		0	0	1	0	0	1	0	0	0	2
6B	1	1	0	1	0	0	0	0	0	0	0	a-No	1	0	0	0	0	0	0	0	0	0	0	1	0	0	0	0	0	0	0	0	0	0	0	0	44	12	1	0	0	1	0	0	0	0	0	0	0
6B	0	0	0	1	0	0	0	0	0	0	0	a-No	2	0	0	0	0	0	0	0	0	0	0	0	0	0	0	0	0	0	0	0	0	0	0	0	4	7		0	0	1	1	0	0	0	0	0	0
19F	1	1	0	1	0	0	0	0	0	0	0	a-No	0	1	0	1	0	1	0	0	0	0	0	0	0	0	0	0	0	0	0	0	0	1	1	0	67	17	6	0	0	0	0	0	0	0	0	0	1
6A	0	1	0	1	0	0	0	0	0	0	0	a-No	0	1	0	0	0	0	0	0	0	0	0	0	0	0	0	0	0	0	0	0	0	1	0	0	68	25		0	0	0	0	0	0	0	1	0	1
19A	1	1	1	1	0	0	0	0	0	0	0	b-Yes	4	1	0	1	0	1	0	0	0	0	0	0	0	0	0	1	0	0	0	0	1		0	0	82	1	1	0	0	0	0	0	0	0	1	0	2
12F	1	1	1	0	1	0	0	1	0	0	0	a-No	3	0	0	0	0	0	1	0	0	0	0	0	0	0	0	1	0	0	0	1	0	0	0	0	56	4	0	0	0	1	0	0	0	0	0	0	0
8	0	1	3	1	0	0	0	0	0	1	0	a-No	0	0	0	0	0	0	0	0	0	0	0	0	0	0	0	0	0	0	0	0	0	0	0	0	49	1		0	0	1	0	0	0	0	0	0	0
19F	0	0	0	1	0	0	0	0	0	0	0	a-No	0	0	0	0	0	0	0	0	0	0	0	0	0	0	0	0	0	0	0	0	0	0		0	6	3		0	0	0	0	0	0	0	0	0	0
15A	1	0	0	1	0	0	0	0	0	0	0	b-Yes	2	1	1	1	0	0	0	1	1	0	0	0	0	0	0	0	0	0	0	0	0	1	1	1	17	97	48	0	0	1	0	0	0	0	0	0	1
14	1	0	0	0	1	0	0	1	0	0	0	a-No	0	0	0	0	0	0	0	1	0	0	0	0	0	0	0	1	0	0	0	0	0	0	1	0	74	27	1	0	3	1	0	0	0	0	0	0	0
15B	1	0	0	1	0	0	0	0	0	0	0	b-Yes	2	1	0	1	0	0	0	1	1	0	0	0	0	0	0	0	0	0	0	0	0	1	0	1	6	44	9	0	0	1	0	0	0	0	0	0	1
19A	0	0	0	1	0	1	0	1	0	0	0	a-No	0	0	0	0	0	0	1	0	0	0	0	0	0	0	0	0	0	0	0	0	0	0	0	0	59	6		0	0	1	0	0	0	0	0	1	0
19F	0	0	0	1	0	0	0	0	0	0	0	b-Yes	9	1	0	1	0	0	0	0	0	0	0	0	0	0	0	0	0	0	0	0	1		0	1	1	0		0	0	0	0	0	0	0	0	0	2
1	0	0	1	1	0	0	0	0	0	0	0	a-No	4	1	0	0	0	0	0	1	0	0	0	0	0	0	0	0	0	1	0	0	0	0	0	0	62	13		0	0	0	0	0	0	0	0	0	0
6B	0	1	3	1	0	0	0	0	0	0	0	a-No	1	1	0	0	0	0	1	0	0	0	0	0	0	0	0	0	0	0	0	0	0	0	0	0	87	6		0	0	1	1	0	0	0	0	0	0
1	1	0	0	0	0	0	0	0	1	0	0	b-Yes	6	1	0	1	0	0	0	1	0	0	0	0	0	0	1	1	0	0	0	0	1		1	0	53	3	3	0	0	1	0	0	0	0	1	0	2
6C	0	1	0	1	0	1	0	0	0	0	0	a-No	2	1	0	0	0	0	0	0	0	0	0	0	0	0	0	0	0	0	0	0	0	0	0	0	66	3		0	3	1	0	0	1	0	0	0	0
7F	0	0	2	1	1	0	0	0	0	0	0	a-No	0	0	0	0	0	0	0	0	0	0	0	0	0	0	0	0	0	0	0	1	0	0	0	0	18	4		0	0	0	0	0	0	0	0	0	0
19F	0	0	0	1	0	1	0	0	0	0	1	a-No	0	1	0	0	0	0	0	0	0	0	0	0	0	0	0	0	0	0	0	0	0	0	0	0	75	6		0	0	1	0	0	0	0	0	0	0
14	0	0	1	1	0	0	0	0	0	0	0	a-No	0	1	0	0	0	0	0	0	1	0	0	0	0	0	0	0	0	0	0	0	0	0	1	1	3	7		0	0	1	0	0	0	0	0	0	0
6A	0	0	1	1	0	0	0	0	0	0	0	a-No	2	0	0	0	0	0	0	0	0	0	0	0	0	0	0	0	0	0	0	0	0	0	1	0	1	7		0	0	0	0	0	0	0	0	0	0
6C	0	0	3	1	0	0	0	0	0	0	0	a-No	2	0	0	0	0	0	0	0	0	0	0	0	0	0	0	0	0	0	0	0	0	0	0	0	8	8		0	0	0	0	0	0	0	0	0	0
23A	0	0	0	0	0	0	0	0	0	0	0	a-No	0	0	0	0	0	0	0	0	0	0	0	0	0	0	0	0	0	0	0	0	0	0		0	5	7		0	0	1	0	0	1	0	0	0	0
3	1	1	0	1	0	0	0	0	0	0	0	a-No	0	1	1	1	0	0	0	1	0	0	0	0	0	0	0	0	0	0	0	0	0	0	1	1	65	16	3	0	0	0	0	0	0	0	0	0	0
11D	0	0	1	1	0	0	0	0	0	0	0	a-No	1	0	0	0	0	0	0	0	0	0	0	0	0	0	0	0	0	0	0	0	0	0	0	0	7	2		1	0	0	0	0	0	0	0	0	0
3	1	1	1	1	0	0	0	0	0	0	0	a-No	3	1	0	0	0	1	1	1	0	0	0	0	0	0	0	0	0	0	0	0	0	0	1	1	9	11	3	0	0	0	0	0	0	0	0	0	0
20	1	0	0	1	0	0	0	0	0	0	0	a-No	2	0	0	0	0	1	0	0	0	0	0	0	0	0	0	0	0	0	0	0	0	0	1	1	16	8	2	0	0	1	1	0	0	0	0	0	0
not pneumococcus by WGS	0	0	0	1	0	0	0	0	0	0	0	a-No	0	0	0	0	0	0	1	1	0	0	0	0	0	0	0	0	0	0	0	0	0	1	0	1	4	44		0	0	0	0	0	0	0	0	0	1
6B	0	0	0	1	0	1	0	0	0	0	0	a-No	2	1	0	0	0	0	0	0	0	0	0	0	0	0	0	0	0	0	0	0	0	0	0	0	1	12		1	0	1	1	0	0	0	0	0	0
19A	0	0	0	1	0	0	0	0	0	0	0	a-No	0	0	0	0	0	0	0	0	0	0	0	0	0	0	0	0	0	0	0	0	0	0	0	0	4	4		0	0	0	0	0	0	0	0	0	0
18B/C	1	0	2	1	0	0	0	0	0	1	0	a-No	0	0	0	0	0	0	0	0	0	0	0	0	0	0	0	0	0	0	0	0	0	0	0	0	30	4	2	0	2	1	0	0	0	0	0	0	0
19F	0	0	0	0	0	0	0	0	0	0	0	a-No	0	0	0	0	0	0	0	0	0	0	0	0	0	0	0	0	0	0	1	0	0	0	0	0	73	9		0	0	1	0	0	1	0	0	0	0
3	0	0	0	1	0	0	0	0	0	0	0	a-No	1	0	0	0	0	0	0	1	0	0	0	0	0	0	0	0	0	0	0	0	0	0	1	1	4	15		0	0	0	0	0	0	0	0	0	0
19A	0	0	0	1	1	0	0	0	0	0	0	a-No	0	0	0	0	0	0	0	0	0	0	0	0	0	0	0	0	0	0	0	0	0	0	0	0	13	7		0	0	1	1	0	0	0	0	0	0
35F	0	0	3	1	0	1	0	0	0	0	0	a-No	4	0	0	0	0	0	0	0	0	0	0	0	0	0	0	0	0	0	0	0	0	0		0	78	3		0	0	1	0	0	0	0	0	0	0
14	0	0	3	1	0	0	0	0	0	0	0	a-No	2	0	0	0	0	0	0	0	0	0	0	0	0	0	0	0	0	0	0	0	0	0	1	0	1	11		0	0	0	0	0	0	0	0	0	0
15F	0	0	0	0	1	1	0	1	0	0	0	a-No	0	1	0	0	0	0	0	1	0	0	0	0	0	0	0	0	0	0	0	0	0	1	1	0	67	26		0	0	1	0	0	0	0	0	0	1
no WGS	0	0	0	0	0	0	0	0	0	0	0	a-No	0	0	0	0	0	0	0	1	0	0	0	0	0	0	0	0	0	0	0	0	0	0		1	2	10		0	0	0	0	0	0	0	0	0	0
14	0	0	0	1	1	1	0	0	0	0	0	a-No	0	1	0	0	0	0	0	1	0	0	0	0	0	0	0	0	0	0	0	0	0	0	0	0	77	8		0	0	1	0	0	0	0	1	0	0
6B	0	0	0	1	0	0	0	0	0	0	0	a-No	1	0	0	0	0	0	0	0	1	0	0	0	0	0	0	0	0	0	0	0	0	0	1	0	62	8		0	0	1	0	0	1	0	0	0	0
14	1	1	0	1	0	0	0	0	0	0	0	a-No	4	1	1	0	0	0	0	0	0	0	0	0	0	0	0	0	0	0	0	0	0	0	1	2	9	6	2	0	0	0	0	0	0	0	0	0	0
19A	1	0	0	1	1	0	0	0	0	0	0	a-No	2	1	1	1	0	0	1	1	1	0	0	0	0	0	0	0	0	0	0	0	0	0	1	0	7	23	5	0	0	0	0	0	0	0	0	0	0
6B	0	0	3	1	0	0	0	0	0	0	0	a-No	0	0	0	0	0	0	0	1	0	0	0	0	0	0	0	0	0	0	0	0	0	0	0	0	9	12		0	0	1	0	0	1	0	0	0	0
15C	0	1	0	1	0	0	0	0	0	0	0	a-No	1	0	0	0	0	0	0	0	0	0	0	0	0	0	0	0	0	0	0	0	0	0	0	0	4	5		0	0	1	0	0	1	0	0	0	0
7F	1	1	0	1	0	1	0	0	0	0	0	a-No	0	1	0	0	0	0	1	0	0	0	0	0	0	0	0	0	0	0	0	0	0	0	1	0	88	10	6	0	0	1	0	0	0	0	1	0	0
6B	0	0	0	1	0	0	0	0	0	0	0	a-No	1	0	0	0	0	0	0	0	0	0	0	0	0	0	0	0	0	0	0	0	0	0	0	1	0	16		0	0	0	0	0	0	0	0	0	0
16F	0	0	1	1	0	1	0	0	0	1	0	a-No	0	1	0	0	0	0	0	0	0	0	0	0	0	0	0	0	0	0	0	0	0	0	0	0	73	5		0	1	1	0	1	0	0	1	0	0
1	0	0	0	1	0	0	0	0	0	0	0	a-No	0	0	0	0	0	0	0	1	0	0	0	0	0	0	0	0	0	0	1	0	0	0	0	0	11	3		0	0	0	0	0	0	0	0	0	0
19A	0	0	0	1	0	0	0	0	0	0	0	a-No	2	1	1	0	0	0	1	1	0	0	0	0	0	0	0	0	0	0	0	0	0	0	1	0	4	15		0	0	0	0	0	0	0	0	0	0
8	0	0	2	1	1	0	0	0	0	0	0	a-No	1	0	0	0	0	0	0	1	0	0	0	0	0	0	0	0	0	0	0	0	0	0	1	0	23	17		0	2	0	0	0	0	0	0	0	0
6B	0	0	0	1	0	0	0	0	0	0	0	a-No	1	0	0	0	0	0	0	0	0	0	0	0	0	0	0	0	0	0	0	0	0	0	0	1	2	7		0	0	0	0	0	0	0	0	0	0
6B	0	0	0	1	0	0	0	0	0	0	0	a-No	2	0	0	0	0	0	0	0	0	0	0	0	0	0	0	0	0	0	0	0	0	0	0	1	4	11		0	0	0	0	0	0	0	0	0	0
15F	0	0	1	1	1	0	0	1	0	0	0	b-Yes	4	1	1	0	1	0	1	0	0	0	0	0	0	0	0	0	0	0	1	0	0	0	0	0	58	22		0	0	1	0	0	0	0	1	1	0
4	1	0	0	0	1	1	0	0	0	0	0	a-No	0	1	0	0	0	0	0	0	0	0	0	0	0	0	0	1	0	0	0	0	0	0	1	0	73	6	3	0	0	1	0	1	0	0	1	0	0
19A	0	1	1	1	0	0	0	0	0	0	0	a-No	1	0	0	0	0	0	0	0	0	0	0	0	0	0	0	0	0	0	0	1	0	0	0	0	61	6		0	0	0	0	0	0	0	0	0	0
23F	0	1	0	0	0	1	0	0	0	0	0	a-No	2	0	0	0	0	0	0	0	0	0	0	0	0	0	0	0	0	0	0	0	0	0	0	0	63	3		0	0	1	1	0	0	0	0	0	0
4	1	0	0	1	0	0	0	1	0	1	0	a-No	2	0	0	0	0	1	0	1	0	0	0	0	0	0	0	0	0	0	0	0	0	0	0	0	52	12	1	0	0	1	0	0	0	0	0	0	0
5	0	0	1	1	1	0	0	1	0	0	0	b-Yes	5	1	0	1	1	1	0	0	0	0	0	0	0	0	0	1	0	0	0	0	0	0	0	0	53	12		0	0	1	0	0	0	0	1	0	0
19A	0	1	2	1	0	0	0	0	0	0	0	a-No	0	0	0	0	0	0	0	0	0	0	0	0	0	0	0	0	0	0	0	0	0	0	0	0	63	3		0	0	0	0	0	0	0	0	0	0
No WGS	0	1	0	0	0	1	0	0	0	0	0	a-No	0	1	0	0	0	0	0	0	0	0	0	0	0	0	0	0	0	0	0	0	0	1	1	0	72	15		0	0	1	0	0	0	0	0	1	1
6C	0	0	0	1	0	0	0	0	0	0	1	a-No	3	0	0	0	0	0	0	0	0	0	0	0	0	0	0	0	0	0	0	0	1		1	0	80	10		0	1	1	0	0	0	0	0	0	2
Non-typable	0	0	0	0	0	0	0	0	0	0	0			0	0	0	0	0	0	0	0	0	0	0	0	0	0	0	0	0	0	0	0	0		1	4	0		0	0	0	0	0	0	0	0	0	0
19F	0	0	1	1	0	0	0	0	0	0	0	a-No	1	0	0	0	0	0	0	0	0	0	0	0	0	0	0	0	0	0	0	0	0	0	0	0	0	3		1	0	0	0	0	0	0	0	0	0
4	0	1	0	1	0	0	0	1	0	0	0	a-No	2	1	0	0	0	0	0	0	0	0	0	0	0	0	0	1	0	0	0	0	1		1	0	91	2		0	0	1	0	0	0	0	0	0	2
23A	0	1	0	1	0	0	0	0	0	0	0	a-No	0	0	0	0	0	0	0	0	0	0	0	0	0	0	0	0	0	0	0	0	0	1	0	0	32	5		0	0	1	0	0	0	0	0	0	1
14	1	0	0	1	0	0	0	1	0	0	0	b-Yes	4	1	0	1	0	1	0	0	1	0	0	0	0	0	0	0	0	0	0	0	0	0	0	0	60	15	12	0	0	1	0	0	0	0	0	0	0
6B	0	0	0	1	0	0	0	0	0	0	0	b-Yes	2	1	1	0	0	0	0	1	1	0	0	0	0	0	0	0	0	0	0	0	0	0	1	0	2	17		0	0	0	0	0	0	0	0	0	0
not pneumococcus by WGS	0	0	0	1	0	0	0	0	0	0	0	a-No	0	0	0	0	0	0	0	0	0	0	0	0	0	0	0	0	0	0	0	0	0	0	0	0	0	4		0	0	0	0	0	0	0	0	0	0
15C	1	0	1	1	0	0	0	0	0	0	0	b-Yes	5	1	1	0	0	1	1	1	1	0	0	0	0	1	0	0	0	0	0	0	0	0	1	1	5	27	6	0	0	1	0	0	1	0	0	0	0
20	0	0	0	0	0	0	1	1	0	0	0	a-No	0	1	0	0	0	0	0	0	0	0	0	0	0	0	0	0	0	0	0	0	1		0	0	65	5		0	0	1	0	0	1	0	0	1	2
23F	0	1	1	1	0	0	0	0	0	0	0	a-No	1	0	0	0	0	0	0	0	0	0	0	0	0	0	0	0	0	0	0	0	0	0	0	0	5	2		0	0	1	1	0	0	0	0	0	0
23A	0	0	0	0	0	0	0	0	0	1	0	a-No	1	0	0	0	0	0	0	0	0	0	0	0	0	0	0	0	0	0	0	0	0	0	0	0	70	7		0	0	1	0	1	1	0	1	0	0
14	1	1	0	1	0	0	0	0	0	0	0	b-Yes	8	1	0	1	0	1	0	0	1	0	0	0	1	0	0	0	0	0	1	0	0	1	0	0	4	80	80	1	0	0	0	0	0	0	0	0	1
6B	0	0	0	1	0	0	0	0	0	0	0	a-No	3	0	0	0	0	0	0	0	0	0	0	1	0	0	0	0	0	0	0	0	0	0		0	0	23		0	0	0	0	0	0	0	0	0	0
19F	0	0	2	1	0	0	0	0	0	0	0	a-No	1	0	0	0	0	0	0	1	0	0	0	0	0	0	0	0	0	0	0	0	0	0	0	0	10	15		0	0	0	0	0	0	0	0	0	0
6B	0	0	0	1	0	0	0	0	0	0	0	a-No	1	0	0	0	0	0	0	0	0	0	0	0	0	0	0	0	0	0	0	0	0	0		0	5	13		0	0	0	0	0	0	0	0	0	0
23F	0	0	1	1	0	0	0	0	0	0	0	a-No	2	0	0	0	0	0	0	0	0	0	0	1	0	0	0	0	0	0	0	0	0	0	0	0	4	8		0	0	0	0	0	0	0	0	0	0
19F	1	0	1	1	0	0	0	0	0	0	0	b-Yes	4	1	1	0	1	0	1	1	1	0	0	0	0	1	0	0	0	1	0	0	0	0	1	0	7	47	32	0	0	0	0	0	0	0	0	0	0
3	0	0	0	1	1	0	0	0	0	0	0	a-No	1	0	0	0	0	0	0	0	0	0	0	0	0	0	0	0	0	0	0	0	0	0	0	0	24	1		0	0	1	1	0	0	0	0	0	0
19F	1	0	0	0	0	1	0	0	0	0	0	b-Yes	4	1	1	1	0	0	0	1	1	0	1	0	0	0	0	0	0	0	0	0	0	1	1	0	0	125	98	0	2	1	0	0	0	0	1	0	1
23F	0	1	0	1	0	0	0	0	0	0	0	a-No	0	1	0	0	0	0	0	0	0	0	0	0	0	0	0	1	0	0	0	0	0	0	0	0	73	5		0	0	0	0	0	0	0	0	0	0
6B	0	0	2	1	0	0	0	0	0	0	0	a-No	0	0	0	0	0	0	0	1	1	0	0	0	0	0	0	0	0	0	0	0	0	0	0	1	1	15		0	0	0	0	0	0	0	0	0	0
23F	0	0	3	1	1	0	0	0	0	0	0	a-No	1	0	0	0	0	0	0	0	0	0	0	0	0	0	0	0	0	0	0	0	0	0		1	25	4		0	0	1	1	0	0	0	0	0	0
6B	0	1	0	1	0	0	0	0	0	0	0	a-No	1	0	0	0	0	0	0	1	0	0	0	0	0	0	0	0	0	0	0	0	0	0		1	2	3		0	0	0	0	0	0	0	0	0	0
4	0	0	2	1	0	0	0	0	0	0	0	a-No	0	0	0	0	0	0	0	0	0	0	0	0	0	0	0	0	0	0	0	0	0	0	0	0	31	8		0	0	1	0	0	0	1	0	0	0
6B	0	0	0	1	0	0	0	0	0	0	0	a-No	0	0	0	0	0	0	0	0	0	0	0	0	0	0	0	0	0	0	0	0	0	0		1	0	10		0	0	0	0	0	0	0	0	0	0
23F	0	0	0	1	0	0	0	1	0	0	0	a-No	0	1	0	0	0	0	0	1	0	0	1	0	0	0	0	0	0	0	0	0	0	0	0	0	74	6		0	1	1	0	0	1	0	0	0	0
6B	0	1	0	1	0	0	0	0	0	0	0	a-No	1	0	0	0	0	0	0	0	0	0	0	0	0	0	0	0	0	0	0	0	0	0	0	0	48	3		0	0	1	0	0	0	0	0	0	0
not pneumococcus by WGS	0	0	1	1	0	0	0	0	0	0	0	a-No	2	0	0	0	0	0	0	0	1	0	0	0	0	0	0	0	0	0	0	0	0	0	0	1	2	8		0	0	1	1	0	0	0	0	0	0
39	0	0	0	0	0	0	0	1	0	0	0	b-Yes	2	1	0	1	0	0	0	1	0	0	0	0	0	0	0	0	0	0	0	0	0	1	0	0	63	35		0	3	1	0	0	0	0	1	0	1
23F	0	0	0	1	0	0	0	0	0	0	0	a-No	0	0	0	0	0	0	0	0	0	0	0	0	0	0	0	0	0	0	0	0	0	0	0	0	20	5		0	2	1	0	0	0	0	0	0	0
23F	0	1	0	1	0	0	0	1	0	0	1	a-No	2	1	0	0	0	0	0	0	0	0	0	0	0	0	0	0	0	0	0	0	0	0	0	0	92	5		0	0	1	0	0	0	0	0	0	0
no WGS	1	0	2	0	0	1	0	1	0	0	0	b-Yes	5	1	0	1	0	1	0	1	1	0	0	0	0	1	0	0	0	0	0	0	0	1	0	0	72	29	18	0	0	1	0	0	0	0	1	0	1
14	0	0	0	1	0	0	0	0	0	0	0	a-No	2	0	0	0	0	0	0	0	0	0	0	0	0	0	0	0	0	0	0	0	0	0	0	1	5	2		0	0	0	0	0	0	0	0	0	0
6B	0	0	0	1	0	0	0	0	0	0	0	a-No	2	0	0	0	0	0	0	1	0	0	0	0	0	0	0	0	0	0	0	0	0	0	0	0	0	17		0	0	0	0	0	0	0	0	0	0
12F	1	0	2	1	0	0	0	0	0	0	0	b-Yes	8	0	0	1	0	1	0	0	0	0	0	0	0	1	0	0	0	0	0	0	1		0	0	22	1	1	0	0	0	0	0	0	0	0	0	2
3	0	1	0	1	1	1	0	0	0	0	0	a-No	4	1	0	0	0	0	0	0	0	0	0	0	0	0	0	0	0	0	0	0	0	0	0	0	54	9		0	0	1	0	0	1	0	0	0	0
19A	0	0	0	1	0	0	0	0	0	0	0	a-No	1	0	0	0	0	0	0	0	0	0	0	0	0	0	0	0	0	0	0	0	0	0	0	1	0	4		0	0	0	0	0	0	0	0	0	0
7F	0	0	0	0	0	0	0	1	0	1	0	a-No	0	0	0	0	0	0	0	1	0	0	0	0	0	0	0	1	0	0	0	0	0	1		0	67	3		0	0	1	1	0	0	0	0	0	1
15B	0	0	0	0	0	1	0	0	0	0	0	a-No	0	0	0	0	0	0	0	0	0	0	0	0	0	0	0	0	0	0	0	0	0	0	0	0	51			0	0	1	1	0	0	0	0	0	0
48	0	1	0	1	0	0	0	0	0	0	0	a-No	5	0	0	0	0	0	0	0	0	0	0	0	1	0	0	0	0	0	0	0	1		0	0	60	1		0	0	0	0	0	0	0	0	0	2
4	0	0	0	0	0	0	0	0	0	0	1	a-No	3	1	0	0	0	1	0	0	0	0	0	0	0	1	0	0	0	0	0	0	1		1	0	79	6		0	0	1	0	0	0	0	0	0	2
19A	1	1	0	1	0	0	0	0	0	0	0	b-Yes	6	1	1	1	1	0	1	1	1	0	1	1	0	1	1	1	0	0	0	0	0	1	1	1	1	53		0	0	1	0	0	0	0	0	0	1
6B	1	0	1	1	0	0	0	0	0	0	0	b-Yes	4	1	1	0	0	0	0	1	0	0	0	0	0	0	0	0	0	0	0	0	0	0	1	0	1	15	2	0	0	0	0	0	0	0	0	0	0
6B	0	1	1	1	0	0	0	0	0	0	0	a-No	1	1	0	0	0	0	0	0	0	0	0	0	0	0	0	0	0	0	0	0	0	0	0	0	5	9		0	0	0	0	0	0	0	0	0	0
6B	1	0	1	1	0	0	0	0	0	0	0	b-Yes	5	1	0	1	0	1	0	0	0	0	0	1	0	0	0	0	0	0	0	0	0	0	0	1	0	22	1	0	0	0	0	0	0	0	0	0	0
33F	0	0	0	1	0	0	0	0	0	0	0	a-No	2	1	0	0	0	0	0	0	0	0	0	0	0	0	0	0	0	0	0	0	0	0	1	0	4	7		0	0	0	0	0	0	0	0	0	0
3	0	0	1	1	1	0	0	0	0	0	0	a-No	1	0	0	0	0	0	0	0	0	0	0	0	0	0	0	0	0	0	0	0	0	0	1	0	51	2		0	0	0	0	0	0	0	0	0	0
20	0	0	1	1	1	0	0	0	0	0	0	a-No	1	1	0	0	0	0	0	0	0	0	0	0	0	0	0	0	0	0	0	0	0	0	0	0	28	3		0	0	0	0	0	0	0	0	0	0
19F	0	1	0	1	0	0	0	0	0	0	0	a-No	0	0	0	0	0	0	0	0	0	0	0	0	0	0	0	0	0	0	0	0	0	0		0	37	4		0	0	0	0	0	0	0	0	0	0
23F	0	1	2	1	0	0	0	0	0	0	0	a-No	1	1	0	0	0	0	0	0	0	0	0	0	0	0	0	1	0	0	0	0	0	0	0	1	57	15		0	0	0	0	0	0	0	0	0	0
potentially contaminated WGS	0	0	2	1	0	0	0	0	0	0	0	b-Yes	6	0	1	0	0	0	1	1	0	0	0	0	0	0	0	0	0	1	0	0	0	1	1	0	2	14		0	0	0	0	0	0	0	0	0	1
14	0	0	2	1	0	0	0	0	0	0	0	a-No	0	1	0	0	0	0	0	1	0	0	0	0	0	0	0	0	0	0	0	0	0	0		0	59	7		0	0	1	1	0	0	0	0	0	0
14	1	0	0	0	0	0	0	0	0	0	0	b-Yes	9	1	1	0	0	0	0	1	1	0	0	0	0	0	0	0	0	0	0	0	0	1	0	0	8	44		0	0	0	0	0	0	0	0	0	1
19F	1	1	0	1	0	0	0	0	0	0	0	a-No	0	1	1	1	1	1	1	1	1	1	0	0	0	0	0	1	0	0	0	0	1		0	0	5	42		1	0	1	0	0	0	1	0	0	2
4	1	0	0	0	0	0	1	0	0	0	0	b-Yes	4	1	0	1	0	1	0	0	0	0	0	0	0	0	0	1	0	0	0	0	1		1	0	69	1	1	0	0	1	0	0	1	0	0	0	2
19F	0	1	0	1	0	0	0	0	0	0	0	a-No	2	0	0	0	0	0	0	0	0	0	0	0	0	0	0	0	0	0	0	0	0	0		0	1	1		0	0	0	0	0	0	0	0	0	0
6B	0	0	2	1	0	0	0	0	0	0	0	a-No	1	0	0	0	0	0	0	0	0	0	0	0	0	0	0	0	0	0	0	0	0	0	0	0	4	5		0	0	0	0	0	0	0	0	0	0
34	0	0	0	0	0	0	0	0	0	0	0	a-No	0	0	0	0	0	0	0	1	0	0	0	0	0	0	0	0	0	0	0	0	0	0		0	7	2		0	0	0	0	0	0	0	0	0	0
18B/C	0	1	1	1	0	0	0	0	0	0	0	a-No	2	0	0	0	0	0	0	0	0	0	0	0	0	1	0	0	0	0	0	0	0	0		0	3	3		0	0	1	1	0	0	0	0	0	0
19F	0	0	0	1	0	0	0	0	0	0	0	a-No	2	0	0	0	0	0	0	0	0	0	0	0	0	0	0	0	0	0	0	0	0	0	0	0	6	5		1	0	0	0	0	0	0	0	0	0
14	0	0	0	1	0	0	0	0	0	0	0	a-No	0	1	0	1	0	1	0	0	0	0	0	0	0	0	0	0	0	0	0	0	1		0	0	77	23		0	0	0	0	0	0	0	0	0	2
potentially contaminated WGS	0	1	0	1	0	0	0	0	0	0	0	a-No	0	0	0	0	0	0	0	1	0	0	0	0	0	0	0	0	0	0	0	0	0	0	0	0	5	1		0	0	0	0	0	0	0	0	0	0
12F	0	0	0	1	0	0	0	0	0	0	0	a-No	2	0	0	0	0	0	0	1	0	0	0	0	0	0	0	0	0	0	0	0	0	1	0	0	46	35		0	0	1	0	0	0	1	0	0	1
not pneumococcus by WGS	0	1	1	1	0	0	0	0	0	0	0	a-No	1	0	0	0	0	0	0	0	0	0	0	0	0	0	0	0	0	0	0	0	0	0	0	0	0	6		0	0	1	1	0	0	0	0	0	0
7A	0	0	2	1	1	0	0	0	0	0	0	a-No	3	1	0	0	0	0	0	0	0	0	0	0	0	1	0	1	0	0	0	0	0	0	1	0	20	7		0	3	0	0	0	0	0	0	0	0
not pneumococcus by WGS	0	1	3	1	0	0	0	1	0	0	0	a-No	0	0	0	0	0	0	0	0	0	0	0	0	0	0	0	0	0	0	0	0	0	0	0	0	61	3		0	0	1	0	0	0	0	0	0	0
8	0	0	2	1	0	0	0	0	0	0	0	a-No	2	0	0	0	0	0	0	1	0	0	0	0	0	0	0	0	0	0	0	0	0	1	1	0	30	21		0	2	0	0	0	0	0	0	0	1
no WGS	0	0	0	0	0	0	0	0	0	0	0	a-No	0	0	0	0	0	0	0	0	0	0	0	0	0	0	0	0	0	0	0	0	0	0	0	0	2	4		0	0	1	1	0	0	0	0	0	0
19F	0	1	0	1	0	0	0	0	0	0	0	a-No	2	0	0	0	0	0	0	0	0	0	0	0	0	0	0	0	0	0	0	0	0	0	0	0	12	2		0	0	1	1	0	0	0	0	0	0
8	0	0	0	1	1	0	0	0	0	1	0	a-No	1	0	0	0	0	0	0	0	0	0	0	0	0	0	0	0	0	0	0	0	0	1	1	0	44	8		0	0	1	0	0	0	0	0	0	1
14	0	1	0	1	0	1	0	1	0	0	0	a-No	0	0	0	0	0	0	0	0	0	0	0	0	0	0	0	0	0	0	0	0	0	0	0	0	62	6		0	0	1	0	0	0	0	0	0	0
14	0	1	0	1	0	0	0	0	0	0	0	a-No	1	1	0	0	0	0	0	0	0	0	0	0	0	0	0	0	0	0	0	0	0	1	1	0	1	6		0	0	0	0	0	0	0	0	0	1
6B	0	0	0	1	0	0	0	0	0	0	0	a-No	0	0	0	0	0	0	0	0	0	0	0	0	0	0	0	0	0	0	0	0	0	0	0	0	3	6		0	0	0	0	0	0	0	0	0	0
6B	0	1	0	1	0	0	0	0	0	0	0	a-No	1	1	0	0	0	0	0	0	0	0	0	0	0	0	0	0	0	0	0	0	0	0	1	0	2	14		0	0	0	0	0	0	0	0	0	0
6B	0	0	0	1	0	0	0	0	0	0	0	a-No	2	0	0	0	0	0	0	0	0	0	0	0	0	0	0	0	0	0	0	0	0	0	0	0	1	11		0	0	0	0	0	0	0	0	0	0
23F	0	0	1	1	0	0	0	0	0	0	0	a-No	1	0	0	0	0	0	0	1	0	0	0	0	0	0	0	0	0	0	0	0	0	0	0	0	4	2		0	0	0	0	0	0	0	0	0	0
23F	0	1	0	1	0	0	0	0	0	0	0	a-No	1	0	0	0	0	0	0	0	0	0	0	0	0	0	0	0	0	0	0	0	0	0		0	3	7		0	0	0	0	0	0	0	0	0	0
23F	0	1	0	1	0	0	0	0	0	0	0	a-No	0	0	0	0	0	0	0	0	0	0	0	0	0	0	0	0	0	0	0	0	0	0	0	0	0	5		1	0	0	0	0	0	0	0	0	0
23F	0	0	0	1	0	0	0	0	0	0	0	a-No	1	0	0	0	0	0	0	0	0	0	0	0	0	0	0	0	0	0	0	0	0	0	0	0	4	6		0	0	0	0	0	0	0	0	0	0
18B	0	0	0	1	1	0	0	0	0	0	0	a-No	2	0	0	0	0	0	0	0	0	0	0	0	0	0	0	0	0	0	0	0	0	0	0	0	8	12		0	0	0	0	0	0	0	0	0	0
14	0	0	3	0	0	0	0	0	0	0	0	a-No	2	0	0	0	0	0	0	0	0	0	0	0	0	0	0	0	0	0	0	0	0	0	0	0	2	6		0	0	0	0	0	0	0	0	0	0
14	0	1	0	1	0	0	0	0	0	0	0	a-No	1	0	0	0	0	0	0	0	0	0	0	0	0	0	0	0	0	0	0	0	0	0	0	0	2	5		1	0	0	0	0	0	0	0	0	0
23F	0	1	0	1	0	0	0	0	0	0	0	a-No	1	0	0	0	0	0	0	0	0	0	0	0	0	0	0	0	0	0	0	0	0	0	0	0	1	3		1	0	0	0	0	0	0	0	0	0
23F	0	1	0	1	0	0	0	0	0	0	0	a-No	0	0	0	0	0	0	0	0	0	0	0	0	0	0	0	0	0	0	0	0	0	0	0	0	3	6		0	0	0	0	0	0	0	0	0	0
23F	0	1	0	1	0	0	0	0	0	0	0	a-No	1	0	0	0	0	0	0	1	0	0	0	0	0	0	0	0	0	0	0	0	0	0	0	0	62	15		0	1	0	0	0	0	0	0	0	0
19F	0	0	0	1	0	0	0	0	0	0	0	a-No	0	0	0	0	0	0	0	1	0	0	0	0	0	0	0	0	0	0	0	0	0	0		0	7	5		0	0	0	0	0	0	0	0	0	0
14	0	0	0	1	0	0	0	0	0	0	0	a-No	1	1	0	0	0	0	0	1	0	0	0	0	0	0	0	0	0	0	0	0	0	1	1	0	3	11		1	0	0	0	0	0	0	0	0	1
19F	0	0	1	1	0	1	0	0	0	0	0	a-No	0	0	0	0	0	0	0	0	0	0	0	0	0	0	0	0	0	0	0	0	0	0	0	0	3	5		0	0	1	1	0	0	0	0	0	0
19F	0	1	0	1	0	0	0	0	0	0	0	a-No	1	0	0	0	0	0	0	0	0	0	0	0	0	0	0	0	0	0	0	0	0	0	0	0	0	5		1	0	0	0	0	0	0	0	0	0
14	0	1	0	1	0	0	0	0	0	0	0	a-No	2	1	0	0	0	0	0	0	0	0	0	0	0	0	0	0	0	0	0	0	0	0	0	0	2	4		0	0	0	0	0	0	0	0	0	0
19F	0	0	0	0	0	0	0	0	0	0	0	a-No	0	0	0	0	0	0	0	0	0	0	0	0	0	0	0	0	0	0	0	0	0	0	0	0	1	5		0	0	1	1	0	0	0	0	0	0
18F	1	0	2	1	0	0	0	1	0	0	0	b-Yes	8	1	0	1	0	1	0	0	0	0	0	0	0	0	0	0	0	0	1	0	1		0	0	52	0	0	0	0	1	0	0	0	0	0	0	2
14	0	1	2	1	0	0	0	0	0	0	0	a-No	0	0	0	0	0	0	0	0	0	0	0	0	0	0	0	0	0	0	0	0	0	0	0	0	1	5		0	0	0	0	0	0	0	1	0	0
19F	1	1	2	1	0	0	0	0	0	0	0	b-Yes	12	1	0	1	0	1	1	1	0	1	0	1	0	0	0	0	0	0	0	0	1		0	0	4	1	1	0	0	1	0	0	0	0	1	0	2
19A	0	1	2	1	0	0	0	0	0	0	0	a-No	1	0	0	0	0	0	0	0	0	0	0	0	0	0	0	0	0	0	0	0	0	0	0	0	4	7		0	0	0	0	0	0	0	0	0	0
23F	0	0	1	1	0	0	0	0	0	0	0	a-No	1	0	0	0	0	0	0	0	0	0	0	0	0	0	0	0	0	0	0	0	0	0	0	0	0	6		1	0	0	0	0	0	0	0	0	0
6B	0	1	0	1	0	0	0	0	0	0	0	a-No	1	0	0	0	0	0	0	0	0	0	0	0	0	0	0	0	0	0	0	0	0	0		0	3	4		0	0	0	0	0	0	0	0	0	0
23F	0	1	0	1	0	0	0	0	0	0	0	a-No	1	0	0	0	0	0	0	0	0	0	0	0	0	0	0	0	0	0	0	0	0	0	0	0	5	10		0	0	0	0	0	0	0	0	0	0
3	0	0	1	1	0	0	0	0	0	0	0	a-No	0	0	0	0	0	0	0	0	0	0	0	0	0	0	0	0	0	0	0	0	0	0		0	0	5		0	0	0	0	0	0	0	0	0	0
19F	0	1	0	0	0	0	0	0	0	0	0	a-No	0	0	0	0	0	0	0	1	0	0	0	0	0	0	0	0	0	0	0	0	0	1	0	0	54	7		0	0	0	0	0	0	0	0	0	1
19F	1	1	0	1	0	0	0	0	0	0	0	a-No	1	1	0	1	0	0	1	1	0	0	0	0	0	0	0	0	0	0	0	0	0	0	1	0	2	21	10		0	0	0	0	0	0	0	0	0
7F	0	0	0	0	1	0	0	1	0	0	0	a-No	0	1	0	0	0	0	0	0	0	0	0	0	0	0	0	1	0	0	0	0	0	0	0	0	79	8		0	3	1	0	0	0	0	0	0	0
23F	0	1	0	1	1	0	0	0	0	0	0	a-No	1	0	0	0	0	0	0	0	0	0	0	0	0	0	0	0	0	0	0	0	0	0	1	0	24	4		0	3	1	0	0	0	0	0	0	0
19F	0	1	0	0	0	0	0	0	0	0	0	a-No	0	0	0	0	0	0	0	0	0	0	0	0	0	0	0	0	0	0	0	0	0	0	0	0	2	7		0	0	0	0	0	0	0	0	0	0
6A	0	1	3	1	0	0	0	0	0	0	0	a-No	1	1	0	0	0	0	1	0	0	0	0	0	0	0	0	0	0	0	0	0	0	0	0	0	87	6		0	0	1	1	0	0	0	0	0	0
no WGS	0	0	1	1	0	0	0	0	0	0	0	a-No	1	0	0	0	0	0	0	0	0	0	0	0	0	0	0	0	0	0	0	0	0	0	0	0	2	2		0	0	0	0	0	0	0	0	0	0
7F	0	0	3	1	1	0	0	0	0	0	0	a-No	0	1	0	0	0	0	0	1	1	0	0	0	0	0	0	1	0	1	0	0	0	1	1	0	29	31		0	2	1	0	0	0	0	0	0	1
19F	0	0	1	0	0	0	0	0	0	0	0	a-No	0	0	0	0	0	0	0	0	0	0	0	0	0	0	0	0	0	0	0	0	0	0		0	0	3		0	0	0	0	0	0	0	0	0	0
15F	1	0	2	1	0	0	0	0	0	0	0	a-No	1	0	0	0	0	0	0	1	0	0	0	0	0	0	0	0	0	0	0	0	0	0	0	0	23	29	3	0	3	1	0	0	0	0	0	0	0
1	1	0	0	1	0	0	0	0	1	0	0	b-Yes	6	1	0	1	0	1	0	1	0	0	0	0	0	1	1	1	0	0	0	0	1		0	0	53	3	3	0	0	1	0	0	0	0	0	0	2
3	0	1	2	0	0	0	0	1	0	0	0	a-No	0	0	0	0	0	0	0	1	1	0	0	0	0	0	0	1	0	1	1	1	0	1	0	0	81	46		0	0	1	1	0	0	0	0	0	1
23A	0	0	0	1	1	1	0	1	0	0	0	a-No	0	0	0	0	0	0	0	0	1	0	0	0	0	0	0	0	0	0	0	0	0	0	1	1	54	8		0	0	1	1	0	0	1	1	0	0
23F	0	0	0	1	1	0	0	0	0	0	0	a-No	0	0	0	0	0	0	0	0	0	0	0	0	0	0	0	0	0	0	0	0	0	0	0	0	65	1		0	3	0	0	0	0	0	0	0	0
19F	0	0	1	1	0	0	0	0	0	0	0	a-No	1	0	0	0	0	0	0	0	0	0	0	0	0	0	0	0	0	0	0	0	0	1	0	0	4	9		0	0	1	1	0	0	0	0	0	1
14	0	0	0	1	0	0	0	0	0	0	0	a-No	1	0	0	0	0	0	0	1	0	0	0	0	0	0	0	0	0	0	0	0	0	0	1	0	5	13		0	0	1	1	0	0	0	0	0	0
23F	1	1	0	1	0	0	0	0	0	0	0	a-No	2	0	0	0	0	0	0	1	0	0	0	0	0	0	0	0	0	0	0	0	0	1		0	0	15	2	1	0	0	0	0	0	0	0	0	1
14	0	0	0	1	0	0	0	0	0	0	0	a-No	2	0	0	0	0	0	0	0	0	0	0	0	0	0	0	0	0	0	0	0	0	0	0	0	7	9		0	0	0	0	0	0	0	0	0	0
19A	0	1	1	1	0	0	0	0	0	0	0	a-No	1	0	0	0	0	0	0	0	0	0	0	0	0	0	0	0	0	0	0	0	0	0	0	0	3	6		0	0	0	0	0	0	0	0	0	0
14	0	1	0	1	0	0	0	0	0	0	0	a-No	0	1	0	0	0	0	0	1	0	0	0	0	0	0	0	0	0	0	0	0	0	0	0	0	4	15		0	0	0	0	0	0	0	0	0	0
14	0	1	1	1	0	0	0	0	0	0	0	a-No	1	0	0	0	0	0	0	0	0	0	0	0	0	0	0	0	0	0	0	0	0	0	0	0	2	5		0	0	0	0	0	0	0	0	0	0
15C	0	0	1	1	0	0	0	0	0	0	0	a-No	0	0	0	0	0	0	0	0	0	0	0	0	0	0	0	0	0	0	0	0	0	0		0	0	6		0	0	0	0	0	0	0	0	0	0
6B	0	1	0	1	0	0	0	0	0	0	0	a-No	2	0	0	0	0	0	0	0	0	0	0	0	0	0	0	0	0	0	0	0	0	0	0	0	0	3		1	0	0	0	0	0	0	0	0	0
19F	0	0	1	1	0	0	0	0	0	0	0	a-No	1	0	0	0	0	0	0	0	0	0	0	0	0	0	0	0	0	0	0	0	0	0		0	0	4		1	0	0	0	0	0	0	0	0	0
6A	0	0	0	0	0	0	0	0	0	0	0	a-No	0	0	0	0	0	0	0	0	0	0	0	0	0	0	0	0	0	0	0	0	0	0	0	0	2	3		0	0	1	1	0	0	0	0	0	0
6B	0	1	0	1	0	0	0	0	0	0	0	a-No	1	0	0	0	0	0	0	0	0	0	0	0	0	0	0	0	0	0	0	0	0	0	0	0	5	2		0	0	0	0	0	0	0	0	0	0
19F	0	0	1	1	0	0	0	0	0	0	0	a-No	1	0	0	0	0	0	0	0	0	0	0	0	0	0	0	0	0	0	0	0	0	0	0	0	0	2		0	0	0	0	0	0	0	0	0	0
34	1	1	0	1	0	0	0	0	0	0	0	b-Yes	5	1	0	1	0	1	0	0	0	0	0	0	0	0	0	0	0	0	0	0	1			0	84	1	1	0	0	0	0	0	0	0	1	0	2
8	1	0	0	1	0	0	0	1	0	1	0	a-No	1	1	0	0	0	0	0	1	0	0	0	0	0	0	0	0	0	0	0	0	0	0	0	1	51	33	25	0	0	1	0	0	0	0	1	0	0
not pneumococcus by WGS	0	1	1	1	0	0	0	0	0	0	0	a-No	2	0	0	0	0	0	0	0	1	0	0	0	0	0	0	1	0	0	0	0	0	0	0	0	1	11		0	0	0	0	0	0	0	0	0	0
14	0	1	0	1	0	0	0	0	0	0	0	a-No	0	0	0	0	0	0	0	0	0	0	0	0	0	0	0	0	0	0	0	0	0	0		0	36	2		0	0	0	0	0	0	0	0	0	0
6B	0	0	0	1	0	0	0	0	0	0	0	a-No	1	0	0	0	0	0	0	0	0	0	0	0	0	0	0	0	0	0	0	0	0	0	0	0	44	7		0	0	1	0	0	0	1	0	0	0
15F	0	0	1	1	0	0	0	0	0	0	0	a-No	0	1	0	0	0	0	0	0	0	0	0	0	0	0	0	0	0	0	0	0	0	0	0	1	66	7		0	0	0	0	0	0	0	0	0	0
9A	0	0	1	1	0	0	0	0	0	0	0	a-No	1	1	0	0	0	0	0	0	0	0	0	0	0	0	0	0	0	0	0	0	0	0	0	0	4	8		0	0	0	0	0	0	0	0	0	0
15A	0	1	2	0	0	0	1	1	0	0	0	a-No	1	0	0	0	0	0	0	1	0	0	0	0	0	0	0	0	0	0	0	0	0	1	1	0	69	57		0	3	1	0	0	1	0	0	0	1
15A	0	1	0	1	0	0	0	0	0	0	0	a-No	0	0	0	0	0	0	0	0	0	0	0	0	0	0	0	0	0	0	0	0	0	0	0	0	5			0	0	0	0	0	0	0	0	0	0
19F	0	0	0	1	0	0	0	0	0	0	0	a-No	2	0	0	0	0	0	0	0	0	0	0	0	0	0	0	0	0	0	0	0	0	0	0	0	3	6		0	0	1	1	0	0	0	0	0	0
6B	0	0	1	0	0	0	0	0	0	0	0	a-No	1	0	0	0	0	0	0	0	0	0	0	0	0	0	0	0	0	0	0	0	0	0	0	0	5	10		0	0	0	0	0	0	0	0	0	0
19F	0	1	0	1	0	0	0	0	0	0	0	a-No	0	0	0	0	0	0	0	0	0	0	0	0	0	0	0	0	0	0	0	0	0	0	0	0	2	3		0	0	0	0	0	0	0	0	0	0
6B	0	0	1	1	0	0	0	0	0	0	0	a-No	2	0	0	0	0	0	0	0	0	0	0	1	0	0	0	0	0	0	0	0	0	0	0	0	1	6		0	0	1	1	0	0	0	0	0	0
14	0	0	0	1	0	0	0	0	0	0	0	a-No	0	0	0	0	0	0	0	0	0	0	0	0	0	0	0	0	0	0	0	0	0	0	0	0	4	1		0	0	0	0	0	0	0	0	0	0
14	1	1	0	1	0	0	0	0	0	0	0	a-No	0	1	1	0	0	0	0	1	0	0	0	0	0	0	0	0	0	0	0	0	0	0	1	0	2	16	16	0	0	0	0	0	0	0	0	0	0
19F	1	0	1	1	0	0	0	0	0	0	0	b-Yes	4	1	1	1	0	1	0	1	1	1	0	0	0	1	0	1	0	0	0	0	0	0	1	0	4	59	11	0	0	1	1	0	0	0	0	0	0
19F	0	1	0	1	0	0	0	0	0	0	0	a-No	2	0	0	0	0	0	0	0	0	0	0	0	0	0	0	0	0	0	0	0	0	0		0	2	8		0	0	0	0	0	0	0	0	0	0
19F	1	0	0	1	0	0	0	0	0	0	0	a-No	1	1	0	0	0	0	0	0	0	0	0	0	0	0	0	0	0	0	0	0	0	0		0	6	14	3	1	0	0	0	0	0	0	0	0	0
6B	0	0	1	1	0	0	0	0	0	0	0	a-No	1	0	0	0	0	0	0	0	0	0	0	0	0	0	0	0	0	0	0	0	0	0		0	1	3		0	0	1	1	0	0	0	0	0	0
19F	0	0	0	0	0	0	0	0	0	0	0	a-No	0	0	0	0	0	0	0	0	0	0	0	0	0	0	0	0	0	0	0	0	0	0		0	7	9		0	0	1	1	0	0	0	0	0	0
19F	0	0	2	1	0	0	0	0	0	0	0	a-No	0	0	0	0	0	0	0	0	0	0	0	0	0	0	0	0	0	0	0	0	0	0	0	0	3	5		0	0	0	0	0	0	0	0	0	0
6B	0	0	0	1	1	0	0	0	0	0	0	a-No	0	0	0	0	0	0	0	0	0	0	0	0	0	0	0	0	0	0	0	0	0	0		0	4	6		0	0	0	0	0	0	0	0	0	0
19F	0	0	0	0	0	0	0	0	0	0	0	a-No	1	0	0	0	0	0	1	1	0	0	0	0	0	0	0	0	0	0	0	0	0	0	0	0	6	9		0	0	0	0	0	0	0	0	0	0
potentially contaminated WGS	0	0	0	1	0	0	0	0	0	0	0	a-No	2	0	0	0	0	0	0	0	1	0	0	0	0	0	0	0	0	0	0	0	0	0	0	0	1	6		0	0	0	0	0	0	0	0	0	0
14	0	0	0	1	0	0	0	0	0	0	0	a-No	0	0	0	0	0	0	0	0	0	0	0	0	0	0	0	0	0	0	0	0	0	0	0	0	1	3		0	0	0	0	0	0	0	0	0	0
19A	0	0	0	1	1	0	0	0	0	1	0	a-No	0	0	0	0	0	0	0	0	0	0	0	0	0	0	0	0	0	0	0	0	0	1	1	0	48	23		0	0	1	0	0	0	1	0	0	1
potential contamination WGS	0	0	2	1	0	0	0	0	0	1	0	a-No	1	1	1	0	0	0	0	0	0	0	0	0	0	0	0	0	0	0	0	0	0	0	0	0	39	6		0	0	1	0	0	0	0	0	0	0
4	0	0	0	1	0	0	0	0	0	1	0	a-No	1	0	0	0	0	0	0	0	0	0	0	0	0	0	0	0	0	0	0	0	0	2	0	0	59	7		0	0	1	0	0	0	0	0	0	0
6C	0	0	0	1	0	0	0	0	0	0	0	a-No	0	1	0	0	0	0	0	0	0	0	0	0	0	0	0	0	0	0	0	0	0	0	1	0	92	7		0	0	1	0	0	1	0	0	0	0
15F	0	0	0	1	1	1	0	1	0	0	0	a-No	0	0	0	0	0	0	0	0	0	0	0	0	0	0	0	0	0	0	0	0	0	0	1	0	78	6		0	0	1	0	0	0	0	0	0	0
23F	0	0	0	1	0	0	0	0	0	1	0	a-No	3	0	0	0	0	0	0	0	0	0	0	0	0	0	0	1	0	1	0	0	0	1	0	0	34	32		0	0	1	0	0	0	0	0	0	1
23A	0	1	1	1	1	0	0	0	0	1	0	a-No	2	1	0	0	0	0	0	0	0	0	0	0	0	1	0	1	0	0	0	0	0	0	1	0	71	8		0	0	1	0	0	0	0	0	0	0
15A	1	0	3	1	0	0	0	1	0	0	0	b-Yes	2	1	0	1	1	1	0	0	0	0	0	0	0	0	0	1	0	0	0	0	1		0	0	62	5	5	0	3	1	0	0	0	0	1	0	2
6B	1	0	1	0	0	0	0	1	0	0	0	b-Yes	4	1	0	1	0	0	0	0	0	0	0	0	0	0	0	0	0	0	0	0	0	0	1	1	51	26	6	0	0	1	0	0	0	0	0	0	0
23A	1	1	0	1	0	0	0	0	0	0	0	a-No	0	1	0	1	0	0	0	0	1	0	0	0	0	0	0	0	0	0	0	0	0	1	0	2	72	73	1	0	0	0	0	0	0	0	0	0	1
3	0	1	1	1	0	0	0	0	0	0	0	a-No	1	0	0	0	0	0	0	0	0	0	0	0	0	0	0	0	0	0	0	0	0	0		2	46	9		0	0	1	0	0	0	0	0	0	0
4	1	0	0	0	0	0	1	0	1	1	0	b-Yes	5	1	0	1	0	0	0	0	0	1	0	0	0	0	0	1	0	0	0	0	1		0	0	52	24	9	0	0	1	0	0	0	0	1	0	2
3	0	0	3	1	1	0	0	0	0	0	0	a-No	1	0	0	0	0	0	1	0	0	0	0	0	0	0	0	1	0	0	0	0	0	0	0	0	34	11		0	2	1	1	0	0	1	0	0	0
7F	1	0	3	1	1	0	0	0	0	0	0	a-No	2	1	0	0	0	1	0	1	0	0	0	0	0	0	0	0	0	0	0	0	0	0	1	0	82	13	2	0	3	0	0	0	0	0	0	0	0
3	0	0	0	1	0	1	1	0	0	0	0	a-No	0	0	0	0	0	0	0	0	0	0	0	0	0	0	0	0	0	0	0	0	0	0	1	0	72	373		0	0	1	0	0	0	0	0	0	0
1	0	0	2	1	1	0	0	0	0	1	0	a-No	1	1	0	0	0	0	0	0	0	0	0	0	0	0	0	0	0	0	0	0	0	0	0	0	29	8		1	2	1	0	0	0	0	0	0	0
3	1	0	0	1	0	0	0	0	0	1	0	b-Yes	4	1	0	1	0	0	0	0	1	0	0	0	0	1	1	0	0	1	0	0	0	1	0	0	76	40		0	0	1	0	1	0	0	0	0	1
8	0	0	0	0	0	0	0	0	0	0	0	a-No	2	0	0	0	0	0	0	0	0	0	0	0	0	0	0	0	0	0	0	0	0	0	0	2	59	7		0	0	1	0	0	1	0	0	0	0
7F	1	1	0	1	0	0	0	0	0	0	0	a-No	2	1	0	1	0	1	0	0	0	0	0	0	0	0	0	1	0	0	0	0	0	0	0	0	42	17	4	1	3	0	0	0	0	0	0	0	0
6C	0	1	0	1	0	0	0	0	0	0	0	a-No	0	0	0	0	0	0	0	0	0	0	0	0	0	0	0	0	0	0	0	0	0	0	0	2	85	1		0	0	1	0	1	0	0	0	0	0
14	0	0	0	0	0	0	0	0	1	1	0	a-No	0	0	0	1	0	0	0	1	1	0	0	0	0	0	0	1	0	0	0	0	0	0	0	2	42	17		0	0	1	0	0	0	0	1	0	0
5	0	0	0	1	0	0	0	0	0	0	0	a-No	2	0	0	0	0	0	0	0	0	0	0	0	0	0	0	0	0	0	0	0	0	0	0	0	15	2		0	0	0	0	0	0	0	0	0	0
14	0	0	0	1	0	1	0	0	0	0	0	a-No	0	0	0	0	0	0	0	0	0	0	0	0	0	0	0	0	0	0	0	0	0	0	1	0	77	4		0	0	1	0	1	0	0	0	0	0
8	0	0	2	1	0	0	0	0	0	1	0	a-No	2	0	0	0	0	0	0	0	0	0	0	0	0	0	0	0	0	0	0	0	0	0	0	0	42	6		0	3	1	0	0	0	0	0	0	0
2	0	0	0	1	0	1	0	0	0	0	0	a-No	0	0	0	0	0	0	0	0	0	0	0	0	0	0	0	0	0	1	0	0	0	0	0	0	68	18		0	3	1	0	0	0	0	1	0	0
19F	0	0	0	0	0	0	1	0	1	0	0	a-No	3	1	0	1	0	1	0	0	0	0	0	0	0	0	0	0	0	0	0	0	0	1	1	0	64	2		0	3	1	0	0	0	0	0	0	1
3	0	0	3	1	1	0	0	0	1	1	0	a-No	1	0	0	0	0	0	0	1	0	0	0	0	0	0	0	1	0	1	0	0	0	0	1	0	57	28		0	3	1	0	0	0	1	1	0	0
6C	0	0	0	1	1	0	1	0	0	0	0	a-No	0	1	0	0	0	0	0	0	0	0	0	0	0	0	0	0	0	0	0	0	0	1	0	0	66	0		0	0	1	0	0	1	0	0	0	1
3	0	1	0	1	0	0	0	0	0	0	0	a-No	0	0	0	0	0	0	0	0	0	0	0	0	0	0	0	0	0	0	0	0	0	0	0	2	69	8		0	3	0	0	0	0	0	0	0	0
18A	0	1	0	0	0	1	0	0	0	0	0	a-No	0	0	0	0	0	0	0	0	0	0	0	0	0	0	0	0	0	0	0	0	0	0	0	2	86	6		0	0	1	1	0	1	0	0	1	0
23A	0	1	0	0	0	0	0	0	0	0	0	a-No	0	0	0	0	0	0	0	0	0	0	0	0	0	0	0	0	0	0	0	0	0	0	0	0	74	6		0	0	0	0	0	0	0	0	0	0
7F	0	0	2	1	1	1	0	1	0	0	0	a-No	0	1	0	0	0	0	0	0	0	0	0	0	0	0	0	1	0	0	0	0	0	0	1	0	71	7		0	0	1	1	0	0	0	0	0	0
19A	1	1	1	1	0	0	0	0	0	0	0	a-No	2	1	0	0	0	0	1	0	0	0	0	0	0	0	0	0	0	0	0	0	0	0	1	0	28	7	4	0	0	0	0	0	0	0	0	0	0
3	0	0	0	1	0	0	0	0	0	0	0	a-No	2	1	0	0	0	0	0	0	0	0	0	0	0	0	0	0	0	0	0	0	0	0	0	1	74	14		0	0	1	1	0	0	0	0	0	0
3	0	0	0	0	0	0	0	0	0	0	0	b-Yes	4	1	1	1	0	1	0	0	1	0	0	0	1	1	0	1	0	0	0	0	1		1	0	71	26		0	3	0	0	0	0	0	1	0	2
7A	0	0	0	0	1	0	0	0	0	0	0	a-No	1	0	0	0	0	0	0	0	0	0	0	0	0	0	0	0	0	0	0	0	0	0	1	0	55	7		0	3	0	0	0	0	0	0	0	0
19A	0	1	0	1	0	0	0	0	0	0	0	a-No	0	1	0	0	0	0	0	0	0	0	0	0	0	0	0	0	0	0	0	0	0	0	1	0	9	11		0	0	0	0	0	0	0	0	0	0
19A	0	1	0	1	0	0	0	0	0	0	0	a-No	2	0	0	0	0	0	0	0	0	0	0	0	0	0	0	0	0	0	0	0	0	0		0	1	5		0	0	0	0	0	0	0	0	0	0
7F	0	0	1	1	1	0	0	0	0	1	0	a-No	0	0	0	0	0	0	0	0	0	0	0	0	0	0	0	0	0	1	0	0	0	0	0	1	69	11		0	0	1	0	1	0	0	0	0	0
15B	0	1	0	1	0	0	0	1	0	0	0	a-No	0	1	0	0	0	0	0	0	0	0	0	0	0	0	0	1	0	0	0	0	0	0	1	0	87	14		0	0	1	0	0	0	0	0	0	0
7F	0	0	0	0	1	1	0	1	0	0	0	a-No	2	1	0	0	0	0	0	0	0	0	0	0	0	0	0	1	0	0	0	0	0	0	0	0	79	8		0	0	1	0	1	0	0	0	0	0
15F	0	1	0	1	0	0	0	0	0	0	0	a-No	0	1	0	0	0	0	0	0	0	0	0	0	0	0	0	0	0	0	0	0	0	0	0	0	56	8		0	0	1	1	0	0	1	0	0	0
15	0	0	2	1	0	0	0	0	0	0	0	a-No	2	1	0	0	0	0	0	1	0	0	0	0	0	0	0	0	0	0	1	0	0	0	0	0	23	29		0	2	0	0	0	0	0	0	0	0
6B	1	0	0	1	0	0	0	0	0	0	0	a-No	1	1	0	0	0	0	1	1	0	0	0	0	0	1	0	0	0	0	0	0	0	0	0	1	2	13	1	1	0	0	0	0	0	0	0	0	0
19F	0	1	1	1	0	1	0	1	0	0	0	a-No	3	1	0	0	0	0	0	0	0	0	0	1	0	0	0	1	0	0	0	0	0	0	0	0	61	20		0	0	1	0	0	0	0	1	0	0
22F	0	0	0	0	0	0	0	1	0	0	0	a-No	0	0	0	0	0	0	0	0	0	0	0	0	0	0	0	0	0	0	0	0	0	0	1	2	63	7		0	3	1	0	0	0	0	0	0	0
1	1	0	0	1	0	0	0	1	1	1	0	a-No	2	0	0	0	0	0	0	1	0	0	0	0	0	0	0	0	0	0	1	0	0	0	0	0	58	128	2	0	0	1	0	0	0	0	0	0	0
20	1	0	0	1	0	1	0	0	0	0	0	b-Yes	2	1	0	1	0	0	0	1	0	0	0	0	0	0	0	1	0	0	0	0	0	0	0	0	50	36	6	0	0	1	1	0	0	0	0	0	0
6B	1	1	1	1	0	0	0	0	0	0	0	a-No	4	1	1	1	0	1	1	1	0	0	1	0	0	1	0	0	0	1	0	0	0	0	1	1	3	16	7	0	0	0	0	0	0	0	0	0	0
Non-typable	0	0	2	1	1	0	0	0	0	0	0	a-No	0	0	0	0	0	0	0	0	0	0	0	0	0	0	0	1	0	0	0	0	0	0	1	0	30	8		1	3	0	0	0	0	0	0	0	0
19A	0	1	1	1	1	1	0	1	0	0	0	a-No	3	1	0	0	0	0	1	1	0	0	0	0	0	0	0	1	0	0	0	0	0	0	0	1	59	19		0	3	1	1	0	0	0	0	0	0
6C	0	1	0	1	0	0	0	1	0	0	0	a-No	2	1	0	0	0	0	0	0	0	0	0	1	0	0	0	0	0	0	0	0	0	0	0	0	73	16		0	3	1	0	0	0	0	1	0	0
3	0	0	0	0	0	0	0	0	0	0	0	a-No	0	0	0	0	0	0	1	1	0	0	0	0	0	0	0	0	0	0	0	0	1			0	69	25		0	0	0	0	0	0	0	0	0	2
4	0	0	1	1	1	0	0	0	0	1	0	a-No	0	1	0	0	0	0	0	0	0	0	0	0	0	0	0	0	0	0	0	0	0	0	1	0	61	8		0	0	1	0	0	0	0	0	0	0
10A	1	0	1	1	0	0	0	0	0	1	0	b-Yes	3	1	0	1	0	0	0	0	1	0	0	1	0	0	1	1	0	0	0	1	0	1	0	0	54	38	15	0	0	1	0	0	0	0	1	0	1
14	1	0	0	0	0	0	0	1	0	0	0	b-Yes	5	1	1	1	0	1	1	1	1	0	0	0	0	0	0	1	0	0	0	0	1		0	0	78	72	46	0	0	1	0	0	0	0	1	0	2
19A	0	0	2	1	1	0	0	0	0	0	0	a-No	2	0	0	0	0	0	0	0	0	0	0	0	0	0	0	0	0	0	0	0	0	0	1	0	9	10		0	0	1	1	0	0	0	0	0	0
6B	0	1	0	1	1	0	0	0	0	0	0	a-No	2	1	0	0	0	0	0	0	0	0	0	0	0	0	0	0	0	0	0	0	0	0	0	0	2	7		0	0	1	1	0	0	0	0	0	0
not pneumococcus by WGS	0	0	1	1	0	0	0	0	0	0	0	a-No	0	0	0	0	0	0	0	0	0	0	0	0	0	0	0	0	0	0	0	0	0	0		1	12	6		0	0	0	0	0	0	0	0	0	0
14	0	1	2	0	0	0	0	0	0	0	0	a-No	0	0	0	0	0	0	0	1	0	0	0	0	0	0	0	0	0	0	0	0	0	1		0	8	5		0	0	1	1	0	0	0	0	0	1
19F	0	0	0	1	0	0	0	0	0	0	0			0	0	0	0	0	0	0	0	0	0	0	0	0	0	0	0	0	0	0	0	0		0	1	5		1	0	0	0	0	0	0	0	0	0
19F	0	0	0	1	0	0	0	0	0	0	0	a-No	0	0	0	0	0	0	0	1	0	0	0	0	0	0	0	0	0	0	0	0	0	0		0	1	4		0	0	0	0	0	0	0	0	0	0
17A	1	0	2	0	0	0	0	0	0	0	0	b-Yes	3	1	0	1	0	0	0	1	0	0	0	0	0	0	0	0	0	0	0	0	0	0	0	0	30	15	6	0	2	0	0	0	0	0	0	0	0
3	0	0	0	1	0	0	0	1	0	0	0	a-No	0	1	0	0	0	0	0	0	0	0	0	0	0	0	0	1	0	1	0	0	0	0	0	0	81	40		0	2	1	0	0	0	0	0	1	0
14	0	1	1	1	0	0	0	0	0	0	0	a-No	2	0	0	0	0	0	0	0	0	0	0	0	0	0	0	0	0	0	0	0	0	0	0	0	1	5		0	0	0	0	0	0	0	0	0	0
8	1	1	1	1	0	0	0	0	0	0	0	a-No	1	0	0	0	0	0	0	1	0	0	0	0	0	0	0	0	0	0	0	0	0	0		0	34	10	1	0	0	0	0	0	0	0	0	0	0
3	1	0	2	1	0	1	0	1	0	0	0	a-No	2	1	0	1	0	1	0	0	0	0	0	0	0	0	0	1	0	1	0	0	0	1	1	0	38	27	12	0	2	1	0	0	0	0	0	0	1
3	0	0	1	1	0	0	0	0	0	0	0	a-No	1	1	0	0	0	0	0	1	0	0	0	0	0	0	0	0	0	0	0	0	0	0	1	0	5	13		0	0	0	0	0	0	0	0	0	0
1	0	0	1	1	0	0	0	0	0	0	0	a-No	0	1	0	0	0	0	0	0	0	0	0	0	0	0	0	1	0	0	0	0	0	0	1	0	50	3		0	0	0	0	0	0	0	0	0	0
14	0	1	0	1	0	0	0	0	0	0	0	a-No	0	0	0	0	0	0	0	1	0	0	0	0	0	0	0	0	0	0	0	0	0	0	1	0	2	18		0	0	0	0	0	0	0	0	0	0
14	0	0	1	1	0	0	0	0	0	0	0	a-No	1	0	0	0	0	0	0	0	0	0	0	1	0	0	0	0	0	0	0	0	0	0		0	1	5		0	0	1	0	0	0	0	0	0	0
38	0	0	1	1	0	0	0	0	0	1	0	a-No	0	1	0	0	0	0	1	0	1	0	0	0	0	0	0	0	0	0	0	0	0	1	0	0	62	26		0	0	1	0	0	0	0	0	0	1
9A	1	0	3	1	0	0	0	0	0	0	0	a-No	1	0	0	0	0	0	0	0	0	0	0	0	0	0	0	0	0	0	0	0	0	0	0	0	46	6		0	0	1	0	0	0	0	0	0	0
44	0	1	2	1	0	1	0	1	0	0	0	a-No	1	0	0	0	0	0	1	0	0	0	0	0	0	0	0	0	0	0	0	0	0	0	1	0	72	5		0	0	1	0	0	1	0	0	0	0
6A	0	1	0	0	0	0	0	1	0	0	0	a-No	0	1	0	0	0	0	1	0	0	0	0	0	0	0	0	0	0	0	0	0	0	0	0	0	56	7		0	0	1	0	0	0	0	0	0	0
19A	0	1	1	1	1	0	0	0	0	0	0	a-No	2	1	0	0	0	0	0	0	0	0	0	0	0	1	0	0	0	0	0	0	0	0	0	0	30	6		0	0	0	0	0	0	0	0	0	0
8	0	0	1	1	0	0	0	0	0	1	0	a-No	0	0	0	0	0	0	0	0	0	0	0	0	0	0	0	1	0	0	0	0	0	0	0	0	26	4		0	3	1	1	0	0	0	0	0	0
23F	0	1	0	0	0	0	0	0	0	0	0	a-No	0	0	0	0	0	0	0	1	0	0	0	0	0	0	0	0	0	0	0	0	0	0	0	0	63	4		0	3	0	0	0	0	0	0	0	0
19F	1	0	1	0	0	1	0	0	1	1	0	b-Yes	2	1	1	1	0	0	0	0	0	0	0	0	0	0	0	1	0	0	0	0	0	1	0	0	45	10	2	0	0	1	0	1	0	0	0	0	1
23A	0	0	0	1	0	0	0	0	0	0	0	a-No	1	0	0	0	0	0	0	1	0	0	0	0	0	0	0	0	0	0	0	0	0	0	0	0	54	12		0	0	0	0	0	0	0	0	0	0
19A	0	0	1	1	0	0	0	0	0	0	0	a-No	1	0	0	0	0	0	0	0	0	0	0	0	0	0	0	0	0	0	0	0	0	1	0	0	76	11		0	0	0	0	0	0	0	0	0	1
23F	0	1	0	1	0	1	0	1	0	0	0	a-No	2	1	0	0	1	1	0	0	0	0	0	0	0	0	0	1	0	0	0	0	0	1	1	0	70	9		0	0	1	0	0	0	0	0	0	1
19F	0	1	0	0	0	1	0	0	0	0	0	a-No	0	0	0	0	0	0	0	0	0	0	0	0	0	0	0	1	0	0	0	0	0	1	1	0	91	17		0	0	1	0	0	0	0	0	0	1
13	0	1	0	1	1	0	0	0	0	0	0	a-No	1	1	0	0	0	0	0	1	0	0	0	0	0	0	0	0	0	0	0	0	0	0	1	0	60	11		0	0	1	0	0	1	0	0	0	0
19A	0	0	2	1	0	0	0	0	0	0	0	a-No	1	1	0	0	0	0	0	0	0	0	0	0	0	0	0	0	0	1	0	0	0	0	0	0	25	18		0	0	0	0	0	0	0	0	0	0
23F	1	0	1	0	0	0	0	0	0	0	0	a-No	0	1	0	1	0	0	0	0	0	0	0	0	0	0	0	0	0	0	0	0	0	1	0	0	53	26	2	0	0	0	0	0	0	0	0	0	1
4	0	0	0	0	0	0	0	0	0	1	0	a-No	1	0	0	0	0	0	0	0	0	0	0	0	0	0	0	0	0	0	0	0	0	0	0	0	59	1		0	0	1	0	0	0	0	0	0	0
8	0	0	0	0	1	0	0	0	0	0	0	a-No	0	1	0	0	0	0	0	1	0	0	0	0	0	0	0	0	0	0	0	0	0	0	0	0	77	11		0	0	0	0	0	0	0	0	0	0
6B	0	1	1	1	1	1	0	1	0	1	0	a-No	3	1	0	0	0	0	0	0	0	0	0	0	0	0	0	0	0	0	0	0	0	0	0	0	71	6		0	0	1	0	1	0	0	0	0	0
6B	0	0	0	1	0	0	0	1	0	0	0	a-No	1	1	0	0	0	0	0	0	0	0	0	0	0	0	0	0	0	0	0	1	0	0	0	0	81	22		0	1	1	0	0	0	0	0	0	0
23F	0	0	0	1	0	0	0	0	0	0	0	a-No	1								0	0	0	0	0	0	0	0	0	0	0	0	0	0		0	0	21		0	0	0	0	0	0	0	0	0	0
19A	0	0	1	1	0	0	0	0	0	0	0	a-No	1	0	0	0	0	0	0	1	0	0	0	0	0	0	0	0	0	0	0	0	0	0	1	0	4	15		0	0	0	0	0	0	0	0	0	0
19F	0	1	0	1	0	0	0	0	0	0	0	a-No	1	0	0	0	0	0	0	0	0	0	0	0	0	0	0	0	0	0	0	0	0	0		0	10	9		0	0	1	0	0	1	0	0	0	0
23F	0	0	0	1	0	0	0	0	0	0	0	a-No	0	0	0	0	0	0	0	0	0	0	0	0	0	0	0	0	0	0	0	0	0	0	0	0	0	21		0	0	0	0	0	0	0	0	0	0
6A	0	0	2	1	0	0	0	0	0	0	0	a-No	2	0	0	0	0	0	0	0	0	0	0	0	0	0	0	0	0	0	0	0	0	0	0	0	3	6		0	0	0	0	0	0	0	0	0	0
14	0	0	0	1	0	0	0	0	0	0	0	a-No	1	0	0	0	0	0	0	0	0	0	0	0	0	0	0	0	0	0	0	0	0	0		0	0	4		0	0	0	0	0	0	0	0	0	0
19F	1	0	1	0	0	0	0	0	0	0	0			1	1	1	0	0	1	1	1	1	1	0	0	0	0	0	0	0	0	0	0	1	0	0	6	46	13	0	0	0	0	0	0	0	0	0	1
6B	0	1	0	1	0	0	0	0	0	0	0	a-No	2	0	0	0	0	0	0	0	0	0	0	0	0	0	0	0	0	0	0	0	0	0	0	0	2	4		0	0	0	0	0	0	0	0	0	0
19F	0	0	2	1	0	0	0	0	0	0	0	b-Yes	7	0	1	1	0	0	0	0	1	0	0	1	0	0	0	0	0	0	0	0	0	1	0	0	1	24		0	0	0	0	0	0	0	0	0	1
6B	1	0	0	1	0	0	0	0	0	0	0	a-No	1	1	1	0	0	0	1	1	0	0	0	1	0	0	0	0	0	0	0	0	0	0		0	4	50	3	0	0	1	0	0	1	0	0	0	0
6B	1	1	0	1	0	0	0	0	0	0	0	b-Yes	3	1	1	0	0	0	0	1	0	0	0	0	0	0	0	0	0	0	0	0	0	0	1	0	4	25	6	0	0	1	1	0	0	0	0	0	0
11C	0	1	0	0	0	0	0	0	0	0	0	a-No	1	0	0	0	0	0	0	0	0	0	0	0	0	0	0	0	0	0	0	0	0	0		0	20	3		0	0	0	0	0	0	0	0	0	0
6B	1	0	0	1	0	0	0	0	0	0	0	b-Yes	8	0	1	1	0	1	0	0	0	0	0	0	0	0	0	0	1	0	0	0	1		0	0	3	0	0	0	0	0	0	0	0	0	0	0	2
14	0	1	0	1	0	0	0	0	0	0	0	a-No	2	0	0	0	0	0	0	0	0	0	0	0	0	0	0	0	0	0	0	0	0	0	0	0	6	5		0	0	0	0	0	0	0	0	0	0
14	0	0	0	1	0	0	0	0	0	0	0	a-No	2	0	0	0	0	0	0	0	0	0	0	0	0	0	0	0	0	0	0	0	0	0	0	0	2	9		0	0	0	0	0	0	0	0	0	0
14	0	1	1	1	0	0	0	0	0	0	0	a-No	1	0	0	0	0	0	0	0	0	0	0	0	0	0	0	0	0	0	0	0	0	0	0	0	0	7		0	0	0	0	0	0	0	0	0	0
14	0	0	1	1	0	0	0	0	0	0	0	a-No	2	0	0	0	0	0	0	0	0	0	0	0	0	0	0	0	0	0	0	0	0	0	0	0	4	4		0	0	0	0	0	0	0	0	0	0
6B	0	1	2	1	0	0	0	0	0	0	0	a-No	2	0	0	0	0	0	0	0	0	0	0	0	0	0	0	0	0	0	0	0	0	0	0	0	4	8		0	0	1	0	0	1	0	0	0	0
14	0	0	0	1	0	0	0	0	0	0	0	a-No	2	0	0	0	0	0	0	0	0	0	0	0	0	0	0	0	0	0	0	0	0	0	0	0	3	3		0	0	0	0	0	0	0	0	0	0
6A	1	1	1	1	0	0	0	0	0	0	0	a-No	1	0	0	0	0	0	0	1	0	0	0	0	0	0	0	0	0	0	0	0	0	0	0	0	3	16	0	0	0	0	0	0	0	0	0	0	0
1	0	1	0	1	1	0	0	0	0	0	0	a-No	1	0	0	0	0	0	0	0	0	0	0	0	0	0	0	0	0	0	0	0	0	0	0	0	13	4		0	0	0	0	0	0	0	0	0	0
14	0	1	1	1	0	0	0	0	0	0	0	a-No	0	0	0	0	0	0	0	0	0	0	0	0	0	0	0	0	0	0	0	0	0	0	0	0	0	3		0	0	0	0	0	0	0	0	0	0
19F	0	1	0	1	0	0	0	1	0	0	0	a-No	0	0	0	0	0	0	0	1	1	0	0	0	0	0	0	0	0	0	0	0	0	0	0	0	71	62		0	0	1	0	0	0	0	0	0	0
19A	1	1	1	1	1	0	0	0	0	0	0	b-Yes	5	1	1	0	0	0	0	1	0	0	0	0	0	0	0	0	0	0	0	0	0	0	1	0	4	14	8	0	0	0	0	0	0	0	0	0	0
14	0	0	0	1	0	0	0	0	0	0	0	a-No	1	0	0	0	0	0	0	0	0	0	0	0	0	0	0	0	0	0	0	0	0	0	0	0	6	12		0	0	0	0	0	0	0	0	0	0
19A	0	1	3	1	0	0	0	0	0	0	0	a-No	1	1	0	0	0	0	0	0	0	0	0	0	0	0	0	0	0	0	0	0	0	0	0	0	0	6		0	0	0	0	0	0	0	0	0	0
14	0	1	2	1	0	0	0	0	0	0	0	a-No	1	0	0	0	0	0	0	0	0	0	0	0	0	0	0	0	0	0	0	0	0	0	0	0	0	8		0	0	0	0	0	0	0	0	0	0
no WGS	0	0	3	1	1	0	0	0	0	0	0	a-No	0	0	0	0	0	0	0	1	0	0	0	0	0	0	0	0	0	0	0	0	0	0	1	0	24	4		0	3	0	0	0	0	0	0	0	0
14	0	1	1	1	0	0	0	0	0	0	0	a-No	2	0	0	0	0	0	0	0	0	0	0	0	0	0	0	0	0	0	0	0	0	0	1	0	2	5		0	0	0	0	0	0	0	0	0	0
6B	0	0	1	1	0	0	0	0	0	0	0	a-No	2	0	0	0	0	0	0	0	0	0	0	0	0	0	0	0	0	0	0	0	0	0	0	0	3	8		0	0	0	0	0	0	0	0	0	0
6B	1	0	2	1	0	0	0	0	0	0	0	a-No	2	1	1	1	0	1	0	1	0	0	0	0	0	0	0	0	0	0	0	0	0	0	1	0	1	14	2	0	0	0	0	0	0	0	0	0	0
6B	0	0	0	1	0	0	0	0	0	0	0	a-No	2	0	0	0	0	0	0	0	0	0	0	0	0	0	0	0	0	0	0	0	0	0		0	1	4		0	0	0	0	0	0	0	0	0	0
19F	0	0	2	1	1	0	0	0	0	0	0	a-No	1	1	1	0	0	0	0	1	0	0	0	0	0	0	0	0	0	0	0	0	0	0	1	0	3	13		0	0	0	0	0	0	0	0	0	0
3	1	1	1	1	0	0	0	0	0	0	0	a-No	1	0	0	0	0	0	1	1	1	0	0	0	0	0	0	0	0	0	0	0	0	0	0	0	4	15	3	0	0	0	0	0	0	0	0	0	0
15C	1	0	0	0	0	0	0	0	0	0	0	b-Yes	4	1	0	1	0	1	0	1	0	0	0	1	0	0	0	0	0	0	0	0	1		0	0	1	4	4	0	0	1	0	0	0	0	0	0	2
6B	0	1	0	1	0	0	0	0	0	0	0	a-No	3	0	0	0	0	0	1	0	0	0	0	0	0	0	0	0	0	0	0	0	0	0	0	0	7	10		0	0	1	0	0	1	0	0	0	0
6A	0	0	0	1	0	0	0	0	0	0	0	a-No	1	0	0	0	0	0	0	0	0	0	0	0	0	0	0	0	0	0	0	0	0	0	0	0	0	6		0	0	0	0	0	0	0	0	0	0
14	0	1	0	0	0	0	0	0	0	0	0	a-No	2	0	0	0	0	0	0	0	0	0	0	1	0	0	0	0	0	0	0	0	0	0		0	3	15		0	0	0	0	0	0	0	0	0	0
23F	0	1	0	1	0	0	0	0	0	0	0	a-No	1	0	0	0	0	0	1	0	0	0	0	0	0	0	0	0	0	0	0	0	0	0		0	20	9		0	0	1	0	0	0	0	0	0	0
19A	0	1	1	0	0	0	0	0	0	0	0	a-No	0	1	0	0	0	0	0	0	0	0	0	0	0	0	0	0	0	0	0	0	0	0		0	0	15		0	0	0	0	0	0	0	0	0	0
6B	0	0	0	1	0	0	0	0	0	0	0	a-No	1	1	1	0	0	0	0	1	0	0	0	0	0	0	0	0	0	0	0	0	0	0	1	0	5	16		0	0	0	0	0	0	0	0	0	0
15A	0	0	0	1	0	0	0	0	0	0	0	a-No	0	0	0	0	0	0	0	0	0	0	0	0	0	0	0	0	0	0	0	0	0	0		0	5	7		0	0	1	0	0	1	0	0	0	0
14	0	0	0	1	0	0	0	0	0	0	0	b-Yes	4	1	1	0	0	0	0	1	0	0	0	0	0	0	0	0	0	0	0	0	0	0	0	0	6	11		0	0	0	0	0	0	0	0	0	0
6B	0	0	0	1	0	0	0	0	0	0	0	a-No	0	0	0	0	0	0	0	0	0	0	0	0	0	0	0	0	0	0	0	0	0	0	0	0	76	1		0	0	1	0	0	1	0	0	0	0
4	1	0	1	1	0	0	0	0	0	0	0	a-No	0	0	0	0	0	0	0	0	0	0	0	0	0	0	0	0	0	0	0	0	0	0	1	0	44	12	4	0	0	1	0	0	1	0	0	0	0
23A	1	1	0	1	0	0	0	0	0	0	0	b-Yes	8	1	0	1	0	1	0	0	0	0	0	1	0	0	0	0	0	0	0	0	1		0	0	4	0		0	0	0	0	0	0	0	0	0	2
6B	0	0	3	1	0	0	0	0	0	0	0	a-No	1	0	0	0	0	0	0	0	0	0	0	0	0	0	0	0	0	0	0	0	0	0		0	0	5		0	0	0	0	0	0	0	0	0	0
6B	0	0	1	1	0	0	0	0	0	0	0	a-No	0	0	0	0	0	0	0	1	0	0	0	0	0	0	0	0	0	0	0	0	0	0		0	0	11		0	0	0	0	0	0	0	0	0	0
6B	0	0	0	1	0	0	0	0	0	0	0	a-No	1	0	0	0	0	0	0	0	0	0	0	0	0	0	0	0	0	0	0	0	0	0	0	0	3	10		0	0	0	0	0	0	0	0	0	0
14	0	0	0	1	1	0	0	0	0	0	0	a-No	1	1	0	0	0	0	0	1	0	0	1	0	0	0	0	0	0	0	0	0	0	0	1	0	5	17		0	0	0	0	0	0	0	0	0	0
14	0	1	0	1	0	0	0	0	0	0	0	a-No	2	0	0	0	0	0	0	0	0	0	0	0	0	0	0	0	0	0	0	0	0	0	0	0	4	3		0	0	0	0	0	0	0	0	0	0
19F	1	1	2	1	0	0	0	0	0	0	0	b-Yes	12	1	1	0	0	0	0	0	0	0	1	0	0	0	0	0	0	0	0	0	1		0	0	4	0		0	0	0	0	0	0	0	1	0	2
8	0	0	2	1	0	0	0	0	0	0	0	a-No	2	0	0	0	0	0	0	0	0	0	0	0	0	0	0	0	0	0	0	0	0	0	0	0	23	4		0	0	0	0	0	0	0	0	0	0
6B	1	0	0	0	0	1	0	0	0	1	0	b-Yes	5	1	0	1	0	0	0	0	0	1	0	0	0	0	0	1	0	0	0	0	1		1	2	81	3	3	0	0	1	0	0	0	0	0	0	2
19A	1	1	0	1	0	0	0	0	0	0	0	b-Yes	5	1	1	1	0	1	0	1	0	0	0	0	0	0	0	0	0	0	0	0	0	0	1	1	5	18	2	0	0	0	0	0	0	0	0	0	0
19A	0	1	0	1	1	0	0	0	0	0	0	a-No	1	0	0	0	0	0	0	0	0	0	0	0	0	0	0	0	0	0	0	0	0	0	0	0	48	6		0	0	0	0	0	0	0	0	0	0
6E	0	1	0	1	0	0	0	0	0	0	0	a-No	0	0	0	0	0	0	0	0	0	0	0	0	0	0	0	0	0	0	0	0	0	0	0	0	2	4		0	0	0	0	0	0	0	0	0	0
19A	0	0	0	1	0	0	0	0	0	0	0	a-No	2	0	0	0	0	0	0	1	0	0	0	0	0	0	0	0	0	0	0	0	0	0	1	0	3	15		0	0	0	0	0	0	0	0	0	0
6B	0	0	0	1	0	0	0	0	0	0	0	a-No	2	0	0	0	0	0	0	0	0	0	0	0	0	0	0	0	0	0	0	0	0	0	0	1	2	7		0	0	1	0	0	0	0	0	0	0
6B	0	0	3	1	0	0	0	0	0	0	0	a-No	2	0	0	0	0	0	0	0	1	0	0	0	0	0	0	0	0	0	0	0	0	0	0	0	4	11		0	0	1	0	0	1	0	0	0	0
6B	1	0	3	1	0	0	0	0	0	0	0	a-No	1	1	0	0	0	0	0	1	0	0	0	0	0	0	0	0	0	0	0	0	0	0	1	0	1	8	1	0	0	0	0	0	0	0	0	0	0
14	0	0	0	0	1	0	0	0	0	0	0	a-No	0	0	0	0	0	0	0	0	0	0	0	0	0	0	0	0	0	0	0	0	0	0	0	0	6	2		0	0	0	0	0	0	0	0	0	0
6B	1	1	0	1	0	0	0	0	0	0	0	b-Yes	10	1	1	1	0	0	0	1	0	0	0	0	0	1	0	1	0	0	0	0	1		1	0	2	1	1	0	0	0	0	0	0	0	0	0	2
6B	0	0	2	1	0	0	0	0	0	0	0	a-No	1	1	0	0	0	0	0	0	0	0	0	0	0	0	0	0	0	0	0	0	0	0	1	1	3	5		0	0	0	0	0	0	0	0	0	0
14	0	0	0	1	0	0	0	1	0	0	0	a-No	2	0	0	0	0	0	0	0	0	0	0	0	0	0	0	0	0	0	0	0	0	0	1	0	47	4		0	0	1	0	0	0	0	0	0	0
14	0	0	0	1	0	0	0	0	0	0	0	a-No	0	0	0	0	0	0	0	0	0	0	0	0	0	0	0	0	0	0	0	0	0	0	0	0	2	6		0	0	0	0	0	0	0	0	0	0
23F	0	0	1	0	0	0	0	0	0	0	0	a-No	0	0	0	0	0	0	1	0	0	0	0	0	0	0	0	0	0	0	0	0	0	0		1	3	9		0	0	1	0	0	1	0	0	0	0
19F	0	1	0	1	0	0	0	0	0	0	0	a-No	0	1	1	0	0	0	0	0	0	0	0	0	0	0	0	0	0	0	0	0	0	1	0	0	7	9		0	0	0	0	0	0	0	0	0	1
6B	0	0	1	1	0	0	0	0	0	0	0	a-No	2	1	0	0	0	0	0	0	0	0	0	0	0	0	0	0	0	0	0	0	0	0	1	0	3	5		0	0	0	0	0	0	0	0	0	0
14	0	0	2	1	0	0	0	0	0	0	0	a-No	1	0	0	0	0	0	0	0	0	0	0	0	0	0	0	0	0	0	0	0	0	0	0	0	4	5		0	0	0	0	0	0	0	0	0	0
14	0	0	1	1	0	0	0	0	0	0	0	a-No	1	0	0	0	0	0	0	0	0	0	0	0	0	0	0	0	0	0	0	0	0	0	0	0	4	13		0	0	1	0	0	0	0	0	0	0
31	0	0	0	1	0	1	0	0	0	0	0	a-No	2	1	0	0	0	0	0	1	0	0	0	0	0	0	0	0	0	0	0	0	0	1	1	2	68	26		0	0	1	0	0	1	0	0	0	1
4	0	0	2	0	0	0	1	0	1	0	0	a-No	0	0	0	0	0	0	0	0	0	0	0	0	0	0	0	0	0	0	0	0	0	0	0	2	48	3		0	3	1	0	1	0	0	0	0	0
no WGS	0	0	0	1	0	0	0	0	0	0	0			1	0	0	0	0	0	0	0	0	0	0	0	0	0	0	0	0	0	0	0	0	0	0	47	10		0	0	0	0	0	0	0	0	0	0
6B	0	0	0	1	1	0	0	0	0	0	0	a-No	0	0	0	0	0	0	0	0	0	0	0	0	0	0	0	0	0	0	0	0	0	0	0	2	36	3		0	3	0	0	0	0	0	0	0	0
3	1	0	2	0	0	0	0	0	0	0	0	a-No	0	1	0	1	1	0	0	1	0	0	0	0	0	0	1	1	0	0	1	0	0	1	0	2	70	60		0	3	0	0	0	0	0	1	0	1
3	0	1	0	1	0	1	0	1	0	0	0	b-Yes	2	1	0	1	0	1	0	0	0	0	0	0	0	1	0	0	0	0	0	0	1		0	2	64	3		0	3	1	0	0	1	0	0	1	2
4	0	0	2	1	0	0	0	0	0	0	0	a-No	1	0	0	0	0	0	0	0	1	0	0	1	0	1	0	0	0	1	0	0	0	1	0	2	22	15		0	0	0	0	0	0	0	0	0	1
7C	0	1	0	0	0	0	0	0	0	0	1	a-No	2	0	0	0	0	0	0	0	0	0	0	0	0	0	0	0	0	0	0	0	0	0	0	2	76	3		0	0	1	0	0	0	0	0	0	0
19F	0	1	0	1	1	1	0	0	0	0	0	a-No	1	0	0	0	0	0	1	1	0	0	0	0	0	0	0	0	0	0	0	0	0	0		0	84	23		0	0	1	0	0	0	0	0	0	0
14	0	1	0	1	0	0	0	0	0	0	0	a-No	2	0	0	0	0	1	0	0	0	0	0	0	0	0	0	1	0	0	0	1	1		0	2	61	1		0	3	0	0	0	0	0	0	0	2
4	0	0	1	1	0	0	0	0	0	0	0	b-Yes	4	1	0	1	0	0	0	1	0	0	0	0	0	0	0	0	0	0	0	0	1			0	57	1		0	3	0	0	0	0	0	0	0	2
14	0	1	0	1	1	0	0	0	0	0	0	a-No	2	0	0	0	0	0	0	0	0	0	0	0	0	0	0	0	0	0	0	0	0	0	0	0	51	6		0	3	0	0	0	0	0	0	0	0
no WGS	0	0	2	1	1	0	0	0	0	0	0	a-No	1	1	0	0	0	0	0	0	0	0	0	0	0	0	0	0	0	0	0	0	0	0	0	2	33	12		0	0	0	0	0	0	0	0	0	0
17F	0	0	0	1	0	1	0	1	0	0	0	a-No	1	1	0	0	0	0	0	0	0	0	0	0	0	0	0	1	0	0	0	0	1			2	73	6		0	0	1	0	0	0	0	0	0	2
28F	0	1	0	0	0	0	0	0	0	0	1	a-No	0	0	0	0	0	0	0	0	0	0	0	0	0	0	0	0	0	0	0	0	0	0	1	2	85	15		0	0	1	0	0	1	0	1	0	0
3	0	0	0	1	0	0	0	0	0	0	0	a-No	0	1	0	0	0	0	0	0	0	0	0	0	0	0	0	0	0	0	0	0	0	0	0	2	74	8		0	0	0	0	0	0	0	0	0	0
12F	0	0	0	1	1	0	0	0	0	1	0	a-No	2	0	0	0	0	0	0	0	0	0	0	0	0	0	0	0	0	0	0	0	0	0	0	0	39	7		0	0	1	0	0	0	0	0	0	0
4	0	0	2	1	1	0	0	0	0	0	0	a-No	2	0	0	0	0	0	0	0	0	0	0	0	0	0	0	0	0	0	0	0	0	0		2	18	6		0	0	0	0	0	0	0	0	0	0
19F	0	1	1	0	0	0	0	1	0	0	0	a-No	2	0	0	0	0	0	0	0	0	0	0	0	0	0	0	0	0	0	0	0	0	0		2	66	10		0	0	1	0	0	0	0	0	0	0
25F	0	0	2	1	0	0	0	0	0	0	0	a-No	0	0	0	0	0	0	0	0	0	0	0	0	0	0	0	0	0	0	0	0	0	0		0	38	2		0	0	0	0	0	0	0	0	0	0
15A	0	0	0	0	0	0	0	0	0	0	0	a-No	0	0	0	0	0	0	0	0	0	0	0	0	0	0	0	0	0	0	0	0	0	0		2	19			0	0	0	0	0	0	0	0	0	0
7F	0	0	0	1	0	0	0	0	0	0	0	a-No	0	0	0	0	0	0	0	0	0	0	0	0	0	0	0	0	0	0	0	0	0	0		2	46	7		0	0	0	0	0	0	0	0	0	0
23B	0	0	0	1	0	0	0	0	0	0	0	a-No	0	0	0	0	0	0	0	0	0	0	0	0	0	0	0	0	0	0	0	0	1		0	2	68	10		0	0	1	0	0	1	0	1	0	2
6B	0	0	0	0	0	1	0	0	0	0	1	a-No	4	1	0	0	0	1	0	0	0	0	0	0	0	0	0	0	0	0	0	0	1		0	2	80	6		0	0	1	0	0	0	0	0	0	2
28F	0	0	1	1	0	1	0	1	1	0	0	a-No	6	0	0	0	0	0	0	0	0	0	0	0	0	0	0	0	0	0	0	0	1		0	0	96	1		0	1	1	1	0	0	0	0	0	2
6B	1	0	2	1	0	0	0	0	0	0	0	b-Yes	5	1	0	1	1	0	1	1	1	1	0	0	0	0	0	1	1	0	0	0	0	1	0	2	53	111		0	0	0	0	0	0	0	0	0	1
not found	0	0	0	1	0	0	0	0	0	0	0	a-No	0	1	0	0	0	0	0	0	1	0	0	0	0	0	0	0	0	0	0	0	0	0		2	74	14		0	1	0	0	0	0	0	0	0	0
19A	0	1	1	0	0	0	0	0	0	0	0	a-No	0	0	0	0	0	0	0	0	0	0	0	0	0	0	0	0	0	0	0	0	0	0		0	30	3		0	0	0	0	0	0	0	0	0	0
19B	1	0	2	0	0	1	1	1	1	1	0	b-Yes	8	1	0	1	0	0	0	0	0	0	0	0	0	0	0	0	0	1	0	0	0	0	0	0	70	0	5	0	0	1	0	1	0	0	1	0	0
18B/C	0	0	0	1	1	0	0	1	0	0	0	a-No	1	0	0	0	0	0	0	0	0	0	0	0	0	0	0	0	0	0	0	0	0	0	0	2	54	3		0	0	1	0	0	0	0	0	0	0
3	0	0	1	1	0	0	0	0	0	0	0	b-Yes	8	1	1	0	0	1	1	0	0	0	0	0	0	0	0	0	0	0	0	0	1			0	72	0		0	1	0	0	0	0	0	0	0	2
3	0	0	3	1	0	0	0	0	0	0	0	a-No	3	1	0	0	0	1	0	0	0	0	0	0	0	0	0	0	0	0	0	0	0	0	0	2	40	7		0	3	1	1	0	0	0	0	0	0
22F	1	0	0	0	0	0	0	0	0	0	0	b-Yes	8	1	1	0	0	0	0	1	1	0	0	0	0	0	0	0	0	0	0	0	1			0	34	8	3	0	3	0	0	0	0	0	0	0	2
6B	0	0	0	1	1	0	0	0	0	0	0	a-No	2	0	0	0	0	0	0	0	0	0	0	0	0	0	0	0	0	0	0	0	0	0	0	2	42	4		0	0	1	0	0	0	1	0	0	0
no WGS	0	0	0	1	0	0	0	0	0	0	0	a-No	1	1	0	0	0	0	0	0	0	0	0	0	0	0	0	0	0	0	0	0	0	0	0	2	70	14		0	0	1	0	1	0	0	0	0	0
19F	0	0	2	1	0	1	0	1	0	1	0	a-No	0	1	0	0	0	0	0	0	0	0	0	0	0	0	0	0	0	0	0	0	0	0	0	2	64	4		0	0	1	1	0	0	0	0	0	0
36	0	1	0	1	1	1	0	0	0	0	0	a-No	1	0	0	0	0	0	0	0	0	0	0	0	0	0	0	0	0	0	0	0	0	0	0	0	88	18		0	0	1	0	0	0	0	0	0	0
14	0	1	0	1	0	0	0	0	0	0	0	a-No	0	0	0	0	0	0	0	1	0	0	0	0	0	0	0	0	0	0	0	0	0	2		0	60	0		0	0	0	0	0	0	0	0	0	0
22F	1	0	0	0	0	1	0	0	0	0	0	b-Yes	2	1	0	1	1	0	0	0	0	0	0	0	0	0	0	0	0	0	0	0	0	1		0	57	13	1	0	0	1	0	0	0	0	1	0	1
23F	0	0	0	1	1	0	0	0	0	1	0	a-No	0	0	0	0	0	0	0	0	0	0	0	0	0	0	0	0	0	0	0	0	0	0	0	0	62	6		0	0	1	0	0	0	0	0	0	0
7F	0	0	0	0	0	0	0	0	0	0	0	a-No	3	1	0	0	0	0	0	0	0	0	0	0	0	0	0	0	0	0	0	0	0	1	1	0	91	20		0	0	0	0	0	0	0	1	0	1
7B	0	0	2	1	0	1	0	1	0	0	0	a-No	1	0	0	0	0	0	0	0	0	0	0	0	0	0	0	0	0	0	0	0	0	0	1	0	62	6		0	0	1	0	0	0	0	0	0	0
23F	0	0	2	1	0	0	0	1	0	0	0	a-No	1	1	0	0	0	0	0	0	0	0	1	1	0	0	0	0	0	0	0	0	1		1	0	83	3		0	1	1	0	1	0	0	0	0	2
no WGS	0	0	0	1	0	1	0	1	0	0	0	a-No	0	1	0	0	0	0	0	0	0	0	0	0	0	0	0	0	0	0	0	0	0	0	0	0	74	8		0	0	1	0	1	1	0	1	0	0
23F	1	1	0	1	0	1	0	1	0	0	0	a-No	4	1	0	1	0	1	0	0	0	1	0	0	1	1	1	1	0	1	0	1	0	0	0	1	75	24	2	0	0	1	0	0	0	0	0	0	0
no WGS	0	0	0	1	1	0	1	0	1	0	0	a-No	1	0	0	0	0	0	0	1	0	0	1	0	0	1	0	0	0	0	0	0	0	1	1	0	57	20		0	0	1	0	0	0	0	0	1	1
no WGS	0	0	1	1	0	0	0	0	0	0	0	a-No	2	0	0	0	0	0	0	0	0	0	0	0	0	0	0	0	0	0	0	0	0	0	0	0	52	5		0	0	0	0	0	0	0	0	0	0
no WGS	0	0	2	1	0	0	0	0	0	0	0	a-No	0	1	0	0	0	0	0	0	0	0	0	0	0	0	0	1	0	0	0	0	0	0	0	0	39	7		0	3	0	0	0	0	0	0	0	0
no WGS	1	0	1	0	0	0	0	0	0	0	0	b-Yes	3	1	0	1	0	0	0	0	0	0	0	0	0	0	0	0	0	0	0	0	0	0	0	0	51	7		0	2	0	0	0	0	0	0	0	0
no WGS	1	0	0	1	0	0	0	0	0	0	0	b-Yes	7	1	0	1	1	1	1	1	0	0	1	0	0	0	1	1	0	0	0	1	1		0	0	64	4	4	0	1	0	0	0	0	0	0	0	2
no WGS	1	0	0	1	1	0	0	0	0	0	0	a-No	2	1	0	0	0	0	0	1	0	0	0	0	0	0	0	1	0	0	0	0	0	1	1	0	19	19	2	0	3	1	1	0	0	0	0	0	1
8	0	0	1	0	0	0	0	0	0	1	0	a-No	0	1	0	1	0	1	0	1	0	0	0	0	0	0	0	0	0	0	0	0	1		0	0	81	2		0	0	1	0	0	0	0	0	0	2
23F	0	0	0	1	0	0	0	0	0	0	0	a-No	0	1	0	0	0	0	0	0	0	0	0	0	0	0	0	0	0	0	0	0	0	0	1	0	75	8		0	0	1	0	1	0	0	0	0	0
6B	0	1	0	1	1	0	0	0	0	0	0	a-No	0	0	0	0	0	0	0	0	0	0	0	0	0	0	0	0	0	0	0	0	0	0	1	0	76	9		0	0	0	0	0	0	0	1	0	0
19F	0	0	0	1	0	0	0	0	0	0	0	a-No	2	0	0	0	0	0	0	0	0	0	0	0	0	0	0	0	0	0	0	0	0	0	0	0	58	6		0	0	1	0	1	0	0	0	0	0
3	0	0	0	1	0	0	0	0	0	0	0	a-No	1	1	0	0	0	0	0	0	0	0	0	0	0	0	0	0	0	0	0	0	0	0	1	0	48	7		0	0	0	0	0	0	0	0	0	0
6C	0	0	0	1	1	0	0	0	0	0	0	a-No	1	1	0	0	0	0	1	0	0	0	0	0	0	0	0	0	0	0	0	0	0	0	1	0	71	9		0	0	1	0	0	1	0	0	0	0
19F	0	0	0	1	0	1	0	0	0	0	0	b-Yes	4	1	0	1	1	1	0	0	0	1	0	0	0	1	0	1	0	0	0	0	1		1	2	67	0		0	3	1	0	0	0	0	1	0	2
no WGS	0	0	0	1	0	0	0	0	0	0	1	a-No	3	1	0	0	0	1	0	0	0	0	0	1	0	0	0	0	0	0	0	0	1		0	0	88	9		0	0	1	0	0	0	0	0	0	2
6B	0	1	0	0	0	0	0	0	0	0	0	a-No	2	0	0	0	0	0	0	0	0	0	0	0	0	0	0	0	0	0	0	0	0	0	0	0	42	6		0	0	0	0	0	0	0	0	0	0
14	0	0	0	1	1	0	0	0	0	0	0	b-Yes	2	1	1	0	0	0	0	0	0	0	0	0	0	0	0	0	0	0	0	0	0	0	0	0	75	6		0	3	0	0	0	0	0	0	0	0
no WGS	1	0	2	1	0	0	0	0	0	0	0	b-Yes	5	1	1	0	0	1	0	0	0	0	0	0	0	0	0	0	0	0	0	0	0	0	1	0	21	6	2	0	0	0	0	0	0	0	0	0	0
19A	1	1	2	1	1	1	0	1	0	0	0	b-Yes	2	1	1	1	0	1	0	1	1	0	0	1	0	0	0	1	0	0	0	0	0	1	1	0	54	77	22	0	0	1	1	0	0	0	0	0	1
23F	0	0	2	0	0	1	1	1	0	0	0	a-No	0	0	0	0	0	0	0	0	0	0	0	0	0	0	0	0	0	0	0	0	1		0	0	74	11		0	0	1	0	0	1	0	0	1	2
19F	1	0	0	1	0	0	0	0	0	0	0	b-Yes	9	1	0	1	1	1	0	0	0	0	0	0	0	0	0	1	0	0	0	0	1		0	0	66	1	1	0	3	1	0	0	1	0	0	0	2
1	0	0	1	1	1	0	0	0	1	1	0	a-No	2	1	0	0	0	1	0	0	0	0	0	0	0	0	0	0	0	1	0	0	0	1	1	0	32	21		0	0	1	0	0	0	0	0	0	1
23F	0	0	0	1	0	0	0	0	0	0	0	a-No	2	0	0	0	0	0	0	0	0	0	0	0	0	0	0	0	0	0	0	0	0	0	0	0	49	13		0	0	1	0	0	0	1	0	0	0
4	0	0	0	1	1	0	0	0	0	0	0	a-No	0	1	0	0	0	0	0	0	0	0	0	0	0	0	0	1	0	0	0	0	0	0		2	72	5		0	0	0	0	0	0	0	0	0	0
3	0	0	0	1	0	1	0	0	0	1	0	a-No	0	1	0	0	0	0	0	0	0	0	0	0	0	0	0	0	0	0	0	0	0	0	0	2	63	11		0	0	1	1	0	0	0	0	0	0
8	0	0	0	0	0	0	0	0	0	1	0	a-No	0	0	0	0	0	0	0	0	0	0	0	0	0	0	0	0	0	0	1	0	0	1	0	1	48	3		0	0	1	0	0	0	0	1	0	1
15F	0	1	0	1	0	0	1	1	0	0	0	a-No	1	1	1	0	0	0	1	0	0	0	0	0	0	0	0	0	0	0	1	0	0	0	0	0	60	36		1	0	1	0	0	1	0	0	0	0
36	1	0	0	0	0	0	0	0	0	0	0	b-Yes	8	1	0	1	0	0	0	1	1	0	1	1	0	0	0	0	0	0	0	0	0	1	0	0	49	30	4	0	2	0	0	0	0	0	0	0	1
3	1	0	2	0	0	0	0	0	0	0	0	b-Yes	10	1	0	1	0	1	0	1	0	0	0	0	0	0	0	1	0	0	0	0	1		0	0	68	1	1	0	0	0	0	0	0	0	0	0	2
8	0	0	0	1	0	0	0	0	0	0	0	a-No	2	0	0	0	0	0	0	0	0	0	0	0	0	0	0	0	0	0	0	0	0	1	0	2	67	14		0	0	1	0	0	1	0	0	0	1
23F	1	1	0	1	0	1	0	0	0	0	0	b-Yes	8	1	0	1	0	1	1	0	0	0	0	0	0	1	0	0	0	0	0	0	1		1	0	72	1	1	0	3	1	0	0	0	0	0	0	2
no WGS	0	0	0	1	0	0	0	0	0	0	0	b-Yes	8	1	1	0	0	1	0	1	0	0	0	0	0	0	0	1	0	0	0	0	1		1	0	86	1		0	3	0	0	0	0	0	0	0	2
18B/C	1	0	0	0	0	0	0	0	0	0	0	b-Yes	5	1	0	1	0	1	0	1	1	0	0	0	0	0	1	1	0	1	0	0	1		1	0	58	38	38	1	0	0	0	0	0	0	0	0	2
no WGS	0	1	0	1	0	0	0	0	0	0	1	a-No	0	1	0	0	0	0	0	0	0	0	0	0	0	0	0	0	0	0	0	0	1		1	0	85	1		0	0	1	0	0	0	0	0	0	2
23F	0	0	3	1	1	1	0	1	0	0	0	a-No	1	0	0	0	0	0	0	0	0	0	0	0	0	0	0	0	0	0	0	0	0	0	1	2	76	4		0	0	1	0	0	1	0	0	0	0
3	1	0	2	1	1	0	0	0	0	1	0	a-No	0	1	0	0	0	0	0	1	0	0	0	0	0	0	0	0	0	0	0	0	0	0	0	0	60	24	4	0	0	1	0	0	0	0	1	0	0
1	0	0	0	1	1	0	0	0	0	1	0	a-No	0	0	0	0	0	0	0	1	0	0	0	0	0	0	0	0	0	0	0	0	0	0	1	0	39	12		0	0	1	0	0	0	0	0	0	0
23F	1	0	3	1	0	0	0	0	0	0	0	b-Yes	8	1	0	1	0	1	0	0	0	0	0	0	0	0	0	0	0	0	0	0	1		1	0	19	1	1	0	2	0	0	0	0	0	1	0	2
11D	0	0	0	1	1	0	0	0	0	0	0	a-No	0	1	0	0	0	0	0	0	0	0	0	0	0	0	0	0	0	0	0	0	0	0	1	0	76	7		0	0	1	0	1	0	0	0	0	0
no WGS	0	0	0	0	0	0	0	0	0	0	0	a-No	4	1	0	0	0	0	0	0	0	0	0	0	0	0	0	0	0	0	0	0	1		0	0	65	17		0	0	1	0	0	1	0	0	0	2
10A	0	1	2	1	0	1	0	1	0	0	0	a-No	0	0	0	0	0	0	0	0	0	0	0	0	0	0	0	0	0	0	0	0	0	0		2	70	17		0	3	1	0	0	1	0	0	0	0
19F	1	0	3	0	0	1	0	0	0	0	0	a-No	0	1	1	0	0	0	0	0	0	0	0	0	0	0	0	1	0	0	0	0	1		1	0	86	14	3	0	0	1	0	0	0	0	1	0	2
3	1	1	0	1	0	0	0	0	0	0	0	b-Yes	4	1	0	1	0	1	0	0	0	1	0	0	0	1	0	0	0	0	0	0	1		0	0	57	1	1	0	1	0	0	0	0	0	0	0	2
8	1	0	0	1	0	0	0	0	0	1	0	a-No	1	1	0	1	0	1	1	1	0	0	0	1	0	0	0	0	0	1	0	0	0	0	1	0	73	73	12	0	3	1	0	0	0	0	1	0	0
19F	0	0	0	0	0	0	0	0	0	0	0	b-Yes	4	1	0	1	0	0	0	0	1	0	0	0	0	0	0	0	0	0	0	0	0	1	1	0	61	37		0	0	1	0	0	1	0	0	0	1
6B	0	0	1	1	0	1	0	1	0	0	0	a-No	2	0	0	0	0	1	0	0	0	0	0	0	0	1	0	1	0	0	0	0	0	0		0	64	11		0	0	1	0	0	0	0	1	1	0
25F	1	0	2	1	0	0	0	0	1	1	0	b-Yes	4	1	0	1	0	1	0	0	0	0	0	0	0	1	0	1	0	0	0	0	0	0	0	0	50	11	3	0	0	1	0	0	0	0	0	0	0
23F	1	1	2	1	0	0	0	1	0	0	0	a-No	2	1	0	1	0	0	0	1	1	0	0	0	0	0	0	0	0	1	1	0	0	0		0	58	75	18	0	0	1	1	0	0	0	1	0	0
23F	1	0	0	1	0	0	0	0	0	0	0	b-Yes	5	1	0	1	1	1	0	0	0	0	0	0	0	1	0	1	0	0	0	0	1		0	0	50	4	4	0	3	0	0	0	0	0	0	0	2
23F	0	0	0	1	0	0	0	0	0	0	0	b-Yes	5	1	0	1	1	1	0	1	0	0	0	0	0	0	0	1	0	0	0	0	1		0	0	50	7		0	3	0	0	0	0	0	0	0	2
14	1	1	0	1	0	0	0	0	0	0	0	b-Yes	12	1	0	1	0	1	0	0	0	1	0	0	0	1	0	1	0	0	0	0	1		1	0	62	0	0	0	0	0	0	0	0	0	0	0	2
5	1	0	2	1	1	0	0	0	0	0	0	b-Yes	2	1	0	1	0	1	0	1	0	0	0	0	0	1	0	1	0	0	0	0	1		1	0	31	5		0	3	0	0	0	0	0	0	0	2
19A	0	0	0	1	1	0	0	0	0	0	0	a-No	0	0	0	0	0	0	0	1	0	0	0	0	0	0	0	1	0	0	0	0	0	0	0	1	4	3		0	0	0	0	0	0	0	0	0	0
6B	0	0	0	0	1	0	0	0	0	0	1	a-No	2	1	1	0	0	1	0	0	0	0	0	0	0	1	0	1	0	0	0	0	1		0	1	70	1		0	0	1	0	0	0	1	0	1	2
3	0	0	0	0	0	0	0	0	0	0	0	a-No	0	1	0	0	0	0	0	0	0	0	0	0	0	0	0	0	0	0	0	0	0	0		0	84	23		0	0	0	0	0	0	0	0	0	0
14	0	1	0	1	0	0	0	0	0	0	0	a-No	0	0	0	0	0	0	0	0	0	0	0	0	0	0	0	0	0	0	0	0	0	0	0	2	60	3		0	0	0	0	0	0	0	0	0	0
19A	0	1	2	0	0	0	0	1	0	0	0	a-No	0	1	0	0	0	0	0	0	0	0	0	0	0	0	0	0	0	0	0	0	1		1	0	61	2		0	0	1	0	0	1	0	0	0	2
1	0	0	1	1	0	0	0	0	0	0	0	a-No	2	0	0	0	0	0	0	0	0	0	0	0	0	0	0	0	0	0	0	0	0	0	0	0	64	5		0	0	0	0	0	0	0	0	0	0
not pneumococcus by WGS	0	0	1	1	1	0	0	0	0	0	0	a-No	0	0	0	0	0	0	0	0	0	0	0	0	0	0	0	0	0	0	0	0	0	0	1	0	25	8		0	0	0	0	0	0	0	0	0	0
14	0	1	0	1	1	0	0	0	0	0	0	a-No	0	1	0	0	0	0	0	0	0	0	0	0	0	0	0	0	0	0	0	0	0	1	0	0	54	3		0	0	0	0	0	0	0	0	0	1
4	1	0	0	1	0	0	0	0	0	0	0	b-Yes	3	1	1	0	0	0	0	1	0	0	0	0	0	0	0	1	0	0	0	0	0	0	1	1	5	17	3	1	0	0	0	0	0	0	0	0	0
23F	0	0	0	1	1	0	0	0	0	0	0	a-No	1	0	0	0	0	0	0	0	0	0	0	0	0	0	0	1	0	0	0	0	0	0	1	0	32	7		0	0	0	0	0	0	0	0	0	0
6B	0	1	0	1	1	0	0	0	0	0	0	a-No	2	0	0	0	0	0	0	0	0	0	0	0	0	0	0	0	0	0	0	0	0	0	0	0	6	4		0	0	0	0	0	0	0	0	0	0
23F	0	0	0	1	0	0	0	0	0	0	0	a-No	2	0	0	0	0	0	0	0	0	0	0	0	0	0	0	0	0	0	0	0	0	0	0	1	1	5		0	0	0	0	0	0	0	0	0	0
6B	0	1	0	1	0	0	0	0	0	0	0	a-No	2	0	0	0	0	0	0	0	0	0	0	0	0	0	0	0	0	0	0	0	0	0	0	1	1	4		0	0	0	0	0	0	0	0	0	0
no WGS	0	0	0	1	0	0	0	0	0	0	0	a-No	2	0	0	0	0	0	0	0	0	0	0	0	0	0	0	0	0	0	0	0	0	0	0	0	8	6		0	0	1	1	0	0	0	0	0	0
19A	1	1	0	1	0	0	0	0	0	0	0	b-Yes	5	1	1	1	0	1	0	1	0	0	0	0	0	0	0	0	0	0	0	0	0	0	1	0	5	18	2	0	0	0	0	0	0	0	0	0	0
23F	0	1	0	1	0	0	0	0	0	0	0	a-No	1	0	0	0	0	0	0	0	0	0	0	0	0	0	0	0	0	0	0	0	0	0		0	5	4		0	0	0	0	0	0	0	0	0	0
14	1	0	0	0	0	0	0	0	0	0	0	b-Yes	2	1	0	1	0	0	0	1	1	0	0	0	0	0	0	0	0	0	0	0	0	0	0	0	2	15	4	0	0	1	0	0	1	0	0	0	0
0	1	0	0	0	0	0	0	0	0	0	0	b-Yes	8	1	0	1	0	1	0	1	0	0	0	1	0	0	1	1	0	0	0	0	1		0	0	59	2	2	0	0	0	0	0	0	0	0	0	2
23F	0	0	0	1	0	0	0	0	0	0	0	a-No	1	0	0	0	0	0	0	0	0	0	0	0	0	0	0	0	0	0	0	0	0	0	0	0	3	4		0	0	0	0	0	0	0	0	0	0
11D	0	1	3	1	0	0	0	0	0	0	0	a-No	0	0	0	0	0	0	0	1	0	0	0	0	0	0	0	0	0	0	0	0	0	0	0	2	3	11		0	0	1	0	0	1	0	0	0	0
3	0	0	3	1	1	0	0	0	0	0	0	a-No	0	0	0	0	0	0	1	0	0	0	0	0	0	0	0	1	0	0	0	0	0	0	0	0	34	11		0	2	1	0	0	0	1	0	0	0
7F	1	0	3	1	1	0	0	0	0	0	0	a-No	2	1	0	0	0	1	0	1	0	0	0	0	0	0	0	0	0	0	0	0	0	1	0	0	82	13	2	0	3	0	0	0	0	0	0	0	1
19F	0	0	0	1	0	0	0	1	0	0	0	a-No	2	0	0	0	0	0	0	0	0	0	0	0	0	0	0	0	0	0	0	0	0	0	0	0	60	7		0	3	1	0	0	0	0	0	0	0
2	0	0	0	0	0	0	0	0	0	0	0	a-No	0	0	0	0	0	0	0	0	0	0	0	0	0	0	0	0	0	0	0	0	0	0	1	0	68	8		0	0	0	0	0	0	0	0	0	0
14	0	0	0	1	0	1	0	1	0	0	0	a-No	0	1	0	0	0	0	1	0	0	0	0	0	0	0	0	0	0	0	0	0	0	0	0	0	72	9		0	0	1	0	1	0	1	0	0	0
19A	1	0	0	1	1	0	0	0	0	0	0	b-Yes	9	1	0	1	0	1	0	0	1	1	0	0	0	1	0	1	0	0	0	0	1		0	0	53	23	23	0	3	0	0	0	0	0	0	0	2
6A	0	0	0	1	1	0	0	0	0	0	0	a-No	2	0	0	0	0	1	0	0	0	0	0	0	0	0	0	0	0	1	0	0	0	0	0	1	65	7		0	0	0	0	0	0	0	0	0	0
Non-typable	0	0	2	1	0	0	0	0	0	0	0			0	0	0	0	0	0	1	0	0	0	0	0	0	0	0	0	0	0	0	0	0	0	0	23	2		0	0	0	0	0	0	0	0	0	0
19A	0	0	1	1	0	0	0	1	0	0	0	a-No	0	0	0	0	0	0	0	0	0	0	0	0	0	0	0	0	0	0	0	0	0	0	0	0	82	7		0	0	1	0	0	0	0	0	0	0
6B	1	0	0	1	1	1	0	1	0	1	0	b-Yes	2	1	0	1	0	0	0	1	0	0	0	0	0	0	0	1	0	0	0	0	1		1	0	68	8	5	0	0	1	0	0	0	0	1	0	2
19F	1	0	0	1	0	0	0	0	0	0	0	b-Yes	3	1	0	1	0	0	0	1	0	0	0	0	0	0	0	0	0	0	0	0	0	0	1	0	3	22	1	0	0	0	0	0	0	0	0	0	0
14	1	1	0	1	0	0	0	0	0	0	0	b-Yes	2	0	0	1	0	0	0	0	0	0	0	0	0	0	0	0	0	0	0	0	0	0	0	0	0	6	5	1	0	0	0	0	0	0	0	0	0
14	0	0	0	1	1	0	0	0	0	0	0	a-No	1	1	0	0	0	0	0	1	0	0	0	0	0	0	0	0	0	0	0	0	0	0	1	0	4	10		0	0	1	1	0	0	0	0	0	0
3	0	0	0	0	1	0	0	0	1	1	0	a-No	0	1	0	0	0	0	0	0	0	0	0	0	0	0	0	1	0	0	0	0	0	1	0	0	74	9		0	0	1	0	1	0	0	0	0	1
3	0	1	0	0	0	0	0	0	0	0	0	a-No	2	0	0	0	0	0	0	0	0	0	0	0	0	0	0	0	0	0	0	0	0	1	0	0	60	13		0	0	1	0	0	1	0	0	0	1
23A	0	1	3	1	0	0	0	1	0	0	0	a-No	0	1	0	0	0	0	0	0	0	0	0	0	0	0	0	1	0	0	0	0	0	0	0	0	67	7		0	0	1	0	0	1	0	0	1	0
19F	0	1	1	1	0	0	0	1	0	0	0	a-No	1	1	0	0	0	0	0	0	0	0	0	0	0	0	0	1	0	0	0	0	0	0	0	0	61	20		0	0	1	0	0	0	0	0	0	0
19A	1	0	0	0	0	0	0	1	1	0	0	b-Yes	7	1	0	1	1	1	0	0	0	0	0	0	0	0	0	1	0	0	0	0	1		1	0	50	3	3	0	0	1	0	0	0	0	0	0	2
23F	0	1	3	0	1	0	0	0	0	0	0	a-No	0	0	0	0	0	0	0	0	0	0	0	0	0	0	0	0	0	0	0	0	0	0	1	0	64	8		0	0	1	1	0	0	0	0	0	0
23A	1	1	0	0	0	0	0	0	0	0	0	b-Yes	3	1	1	1	0	0	0	0	0	0	0	0	0	0	0	0	0	0	0	0	1		0	0	58	4	4	0	0	0	0	0	0	0	0	0	2
38	1	0	0	1	0	0	0	0	1	0	0	a-No	7	1	0	0	0	1	0	0	0	0	0	0	0	0	0	1	0	0	1	0	0	2		0	76	29	4	0	0	1	0	1	1	0	1	1	0
no WGS	0	0	0	0	0	0	0	1	0	0	0	a-No	1	1	0	0	0	0	0	0	0	0	0	0	0	0	0	1	0	1	0	1	1		0	0	69	1		0	1	1	0	0	0	0	0	0	2
19F	0	0	0	1	0	0	0	0	0	0	0	a-No	2	1	1	0	0	1	0	0	0	0	0	0	0	0	0	0	0	1	0	0	1		1	0	79	2		0	0	1	0	0	1	0	0	0	2
6A	0	1	0	1	0	0	0	0	0	0	0	a-No	0	0	0	0	0	0	0	0	0	0	0	0	0	0	0	0	0	0	0	0	0	0	0	0	59	17		0	0	0	0	0	0	0	0	0	0
14	1	1	3	1	0	0	0	0	0	0	0	b-Yes	3	0	1	1	0	1	0	1	1	0	0	0	0	0	0	0	0	0	0	0	0	1	0	0	9	63	46	0	0	0	0	0	0	0	0	0	1
3	0	1	2	1	0	0	0	0	0	0	0	a-No	1	0	0	0	0	0	0	0	0	0	0	0	0	0	0	0	0	0	0	0	0	0	0	0	43	6		0	0	1	0	0	0	1	0	0	0
3	0	0	2	1	0	0	0	0	0	0	0	a-No	0	0	0	0	0	0	0	0	0	0	0	0	0	1	0	0	0	1	0	0	0	0	1	0	35	23		0	0	0	0	0	0	0	0	0	0
25F	0	0	1	0	0	1	0	0	0	0	0	a-No	0	1	1	0	0	1	0	0	0	0	0	0	0	0	0	0	0	0	0	0	0	0	0	0	66	14		0	0	1	0	0	0	0	1	0	0
8	1	0	0	0	0	0	0	0	0	0	0	b-Yes	6	1	0	1	0	0	0	1	0	0	0	1	0	0	0	0	0	0	0	0	0	1	1	0	64	52	19	0	0	0	0	0	0	0	1	0	1
20	0	0	0	0	0	1	0	1	0	0	0	a-No	1	0	0	0	0	0	0	0	0	0	0	0	1	0	1	1	0	0	0	0	0	1	1	0	74	17		0	0	1	0	0	0	0	1	0	1
no WGS	1	1	1	0	0	0	0	1	0	0	0	b-Yes	3	1	1	1	1	0	0	1	1	0	0	0	1	0	0	1	0	0	0	0	1		0	0	70	39	21	0	0	1	1	0	0	0	1	0	2
6B	1	0	2	0	0	0	0	0	1	1	0			0	0	0	0	0	0	0	0	0	0	0	0	0	0	0	0	0	0	0	0	0	1	0	51	1		0	3	1	0	0	0	0	0	0	0
33B	0	0	3	0	0	0	0	0	0	0	0	a-No	0	0	0	0	0	0	0	0	0	0	0	0	0	0	0	1	0	0	0	0	0	1	0	2	41	10		0	0	1	0	0	1	0	0	0	1
6B	0	0	2	1	0	0	0	0	0	0	0	a-No	2	0	0	0	0	0	0	0	0	0	0	0	0	0	0	0	0	0	0	0	0	0	0	0	2	11		1	0	0	0	0	0	0	0	0	0
3	0	0	0	1	0	0	0	0	0	0	0	a-No	0	0	0	0	0	0	0	0	0	0	0	0	0	0	0	1	0	0	0	0	0	0	0	0	62	10		0	0	0	0	0	0	0	0	0	0
35B	0	1	0	1	1	1	0	1	0	0	0	a-No	0	1	0	0	0	0	0	0	0	0	0	0	0	0	0	1	0	0	0	0	0	0	0	0	81	20		0	0	1	0	0	0	0	1	0	0
19A	1	0	0	1	0	0	0	0	0	0	0	a-No	2	1	0	0	0	0	1	1	0	0	0	0	0	0	0	0	0	0	0	0	0	0	0	1	3	16	1	0	0	0	0	0	0	0	0	0	0
19F	0	0	0	1	0	0	0	0	0	0	0	a-No	1	0	0	0	0	0	0	1	1	0	0	0	0	0	0	0	0	0	0	1	0	0		0	3	13		0	0	0	0	0	0	0	0	0	0
19F	0	0	0	1	0	1	0	0	0	0	0	a-No	1	1	0	0	0	0	0	0	0	0	0	0	0	0	0	0	0	0	0	0	0	0	0	0	0	21		1	0	1	0	1	0	0	0	0	0
14	0	1	1	1	0	0	0	0	0	0	0	a-No	4	0	0	0	0	0	0	0	0	0	0	0	0	0	0	0	0	0	0	0	0	0	0	0	3	9		0	0	0	0	0	0	0	0	0	0
no WGS	1	0	0	1	1	0	0	0	0	0	0	c-Unknown	4	1	1	0	0	1	0	0	0	0	0	0	0	0	0	1	0	0	0	0	1		0	0	68	2	2	0	0	0	0	0	0	0	0	0	2
23F	0	0	2	1	0	0	0	1	1	0	0	a-No	1	1	0	0	0	0	0	0	0	0	0	0	0	0	0	0	0	0	0	1	0	0	0	0	43	7		1	0	1	0	0	0	0	0	0	0
3	1	0	0	0	0	0	0	0	0	0	0	b-Yes	6	1	0	1	1	1	0	0	0	1	0	0	0	0	0	1	1	0	0	0	1		1	0	61	32	32	0	0	0	0	0	0	0	0	0	2
14	1	1	1	1	0	0	0	0	0	0	0	a-No	2	1	1	1	0	0	0	1	1	0	0	0	0	0	0	0	0	0	0	0	0	1	0	0	1	55	7	0	0	1	1	0	0	0	0	0	1
1	0	0	3	1	1	0	0	0	0	0	0	a-No	1	1	0	0	0	0	0	0	0	0	0	0	0	0	0	0	0	0	0	0	0	0	1	0	27	5		0	3	1	1	0	0	0	0	0	0
14	0	1	1	1	0	0	0	0	0	0	0	a-No	0	1	0	0	0	0	0	0	0	0	0	0	0	0	0	0	0	0	0	0	0	0	0	0	2	13		0	0	0	0	0	0	0	0	0	0
7A	1	0	2	1	0	0	0	0	0	0	0	b-Yes	5	0	0	1	0	1	1	0	0	0	0	0	0	0	0	0	0	1	0	0	0	0	1	0	22	26	10	1	2	0	0	0	0	0	1	0	0
23F	0	1	0	1	0	0	0	0	0	0	0	a-No	2	0	0	0	0	0	0	0	0	0	0	0	0	0	0	0	0	0	0	0	0	0	0	0	32	9		0	0	0	0	0	0	0	0	0	0
18B	0	0	0	0	0	0	1	0	0	1	0	a-No	0	0	0	0	0	0	0	1	0	0	0	0	0	0	0	0	0	0	0	0	0	1	0	0	54	13		0	0	1	0	0	1	0	0	0	1
5	1	0	1	1	0	0	0	1	0	1	0	b-Yes	5	1	0	1	0	0	0	1	1	0	0	0	0	0	0	1	0	1	0	0	0	0	1	0	67	27	8	0	0	1	0	1	0	0	1	0	0
4	0	1	0	1	0	1	0	1	0	0	0	a-No	1	0	0	0	0	0	0	0	0	0	0	0	0	0	0	0	0	0	1	0	0	0	0	0	80	10		0	0	1	0	0	0	0	0	0	0
3	0	0	0	1	0	0	0	0	0	0	0	a-No	2	1	0	0	0	1	0	0	0	0	0	0	0	0	0	1	0	0	0	0	1		1	0	78	3		0	0	0	0	0	0	0	0	0	2
10A	0	1	0	1	1	0	0	0	1	1	0	a-No	2	0	0	0	0	0	0	0	0	0	0	0	0	0	0	0	0	0	0	0	0	0	0	0	61	10		0	0	1	0	0	0	0	0	0	0
29	1	0	0	0	0	0	0	1	0	0	0	b-Yes	4	1	1	1	0	0	0	1	1	0	0	0	0	0	0	0	0	0	0	0	0	1	1	0	51	373		0	0	1	0	0	0	0	0	0	1
12F	0	0	2	1	0	0	0	0	0	1	0	a-No	0	1	0	0	0	0	0	0	0	0	0	0	0	0	0	1	0	0	0	0	0	0	0	1	48	3		0	0	1	0	0	0	1	0	0	0
19F	0	0	1	1	0	1	0	1	0	1	0	a-No	3	1	0	0	0	0	0	0	0	0	0	0	0	0	0	1	0	0	1	0	0	0	0	1	51	6		1	0	1	0	0	0	0	1	0	0
29	0	0	2	0	0	0	0	0	1	0	0	a-No	3	1	0	0	0	0	0	0	0	0	0	0	0	0	0	1	0	0	0	0	0	0	0	0	60	11		0	1	1	0	0	1	0	0	0	0
7F	0	0	0	1	1	1	0	0	0	1	0	a-No	0	1	0	0	0	0	0	0	0	0	0	0	0	0	0	0	0	0	0	0	0	0	0	0	78	6		0	0	1	0	0	0	0	0	0	0
3	0	0	0	1	1	1	0	0	0	1	0	a-No	3	1	0	0	0	0	0	0	0	0	0	0	0	0	0	1	0	0	0	0	0	0	0	0	84	8		0	0	1	0	1	1	0	0	1	0
23F	1	0	0	1	0	0	0	0	0	1	0	b-Yes	4	1	0	1	0	1	0	0	0	1	0	0	0	0	0	1	1	1	0	0	0	0	0	0	36	10	4	0	0	1	0	0	0	0	0	0	0
4	0	1	3	1	0	0	0	0	0	0	0	a-No	3	1	0	0	0	0	0	0	0	0	0	0	0	0	0	0	0	0	0	0	0	0	1	0	67	15		0	2	1	0	0	1	0	0	0	0
1	0	0	2	1	0	0	0	0	0	0	0	a-No	2	1	0	0	0	0	0	0	0	0	0	0	0	0	0	0	0	0	0	0	0	0	0	1	19	8		0	2	0	0	0	0	0	0	0	0
18C	0	1	3	1	1	0	0	1	0	0	0	a-No	1	0	0	0	0	0	0	0	0	0	0	0	0	0	0	0	0	0	1	0	0	0	0	0	39	5		0	0	1	1	0	0	0	0	0	0
11D	0	0	0	1	1	0	0	0	0	1	0	a-No	0	1	0	0	0	0	0	0	0	0	0	0	0	0	0	0	0	0	0	0	0	0	1	1	57	9		0	0	1	0	0	0	1	0	0	0
4	0	0	1	1	1	0	0	0	0	1	0	a-No	2	1	0	0	0	0	0	0	0	0	0	0	0	0	0	1	0	0	0	0	0	1	1	0	84	14		0	0	1	0	1	0	0	0	0	1
15A	0	0	0	0	0	0	0	1	0	0	1	a-No	0	1	0	0	0	0	0	1	0	0	0	0	0	0	0	0	0	0	0	0	0	0	0	0	77			0	0	1	0	0	0	0	0	0	0
14	1	1	0	1	0	0	0	0	0	0	0	b-Yes	6	1	0	1	0	1	0	0	1	0	0	0	0	0	0	1	0	0	0	0	0	1	1	0	55	11	6	0	0	0	0	0	0	0	0	0	1
20	0	0	0	0	0	1	0	1	0	0	0	a-No	0	0	0	0	0	0	0	0	0	0	0	0	0	0	0	0	0	0	0	0	0	0	0	0	72	9		0	0	1	0	0	1	0	0	0	0
19F	0	0	0	1	0	0	0	0	0	0	0	a-No	0	0	0	0	0	0	0	1	0	0	0	0	0	0	0	0	0	0	0	0	0	0	0	0	59	33		0	0	0	0	0	0	0	0	0	0
3	1	0	0	1	0	0	0	0	0	1	0	a-No	2	1	0	0	0	1	0	0	0	0	0	0	0	0	0	1	0	0	0	0	0	0	0	0	70	8	0	0	0	1	0	0	0	0	0	0	0
4	0	0	0	1	0	1	1	0	0	0	0	a-No	2	0	0	0	0	0	0	0	0	0	0	0	0	0	0	1	0	0	0	0	0	0	0	0	62	3		0	3	1	0	0	0	0	0	0	0
6B	0	0	0	1	0	0	0	0	0	0	0	a-No	2	1	0	0	0	0	0	1	0	0	0	0	0	0	0	0	0	0	0	0	0	0	0	0	59	17		0	3	1	0	0	1	0	0	0	0
7F	1	0	0	1	1	0	0	0	1	1	0	b-Yes	2	1	0	1	0	1	0	0	0	0	0	0	0	1	0	0	0	0	0	0	0	1	0	0	67	38	9	0	0	1	0	0	0	0	1	0	1
6C	1	1	0	1	1	0	0	0	0	0	0	b-Yes	4	1	0	1	0	0	0	0	0	0	0	0	0	0	0	0	0	0	0	0	0	0	1	0	44	14	6	0	0	1	1	0	0	0	0	0	0
7F	0	0	0	1	1	1	0	0	0	0	0	a-No	2	1	0	0	0	0	0	0	0	0	0	0	0	0	0	1	0	0	0	0	0	0	0	1	52	4		0	3	1	0	0	0	0	0	0	0
3	1	0	3	0	0	0	0	0	0	1	0	b-Yes	2	1	0	1	0	0	0	1	1	0	0	0	0	0	0	1	0	0	0	0	0	0	1	0	43	51	1	0	3	1	0	0	0	0	0	0	0
3	0	0	0	0	0	0	0	0	0	0	0	a-No	0	0	0	0	0	0	1	1	1	0	0	0	0	0	0	0	0	0	0	0	1		0	2	69	25		0	3	1	0	0	0	0	0	0	2
[truncated: 10 more columns]

## Sheet: Sheet1
Serotypes	Isolate Serotype
ICU	Whether patient went to ICU.	0=No 1=Yes 2=Unknown
Gender	Gender	0=Male 1=Female
Ethnic	Ethnicity 0= Chinese 1= Malay 2= Indian 3= Others
Fever
ChestPain
CHD
ChronicLiverDisease
DM
Alcoholism
SMK
Dementia
MechVentilation
PBS
O2
NonIMV
IMV
RRT
InotropVasop
Blood
Sx
NosoComplic
AcLungInjuryARDS
Pneumothorax
Seizure
Stroke
CoagulopathyDIC
RhabdoMyositis
ARF
GIBleeding
HepaticDysfunction
Hyperglycemia
Hypoglycemia
Death
SelfCareDischarge
CXRPe
PneumoVac
Age
LOS
LOS_ICU
viralcoinfection
LivingCondition
AtLeast1_Comorbidity
AtLeast1_Comorbidity_All
Asthma
COPD
Immunocomp
HIV
ACardiacEv
Renal insufficiency
selfcaredischarge_New02
time2die
Bi_Inflitrates
timead2abx
Clin_Synd_Others_Short
Tetracycline (S/NS)
Ceftriaxone (S/NS)
Penicillin (S/NS)
Erythromycin
MDR
Concordant_therapy
